# Supplementary material for: A comparison of machine learning methods to classify radioactive elements using prompt-gamma-ray neutron activation data
Source: Sci Rep. 2023 Jun 19;13:9948. doi: 10.1038/s41598-023-36832-8 (PMC10279725; doi:10.1038/s41598-023-36832-8)
Supplement: Supplementary file 1 — Supplementary Information. [file 41598_2023_36832_MOESM1_ESM.xls]

## Sheet: Prompt
A	Isotope	Z	T	E(g)		Sigma			K0
				Text	Value	Text	Value	Uncertainty	Text	Value	Uncertainty
1	2-H	1	p	2223.24835(9)	2223.25	0.3326(7)	0.3326	0.0007	1.0000(21)	1	0.0021
2	3-H	1	p	6250.243(3)	6250.24	0.000519(7)	0.000519	7e-06	0.001560(21)	0.00156	2.1e-05
3	4-He	2	p	20520.5	20520.5	4.2E-11(12)	4.2e-11	1.2e-11	3.2E-11(9)	3.18e-11	9.09e-12
6	7-Li	3	p	477.595(3)	477.595	0.00153(8)	0.00153	8e-05	0.00067(4)	0.000668	3.49e-05
6	7-Li	3	p	6768.81(4)	6768.81	0.00151(9)	0.00151	9e-05	0.00066(4)	0.000659	3.93e-05
6	7-Li	3	p	7245.91(4)	7245.91	0.00247(14)	0.00247	0.00014	0.00108(6)	0.00108	6.11e-05
7	8-Li	3	p	980.53(7)	980.53	0.00415(13)	0.00415	0.00013	0.00181(6)	0.00181	5.68e-05
7	8-Li	3	p	1051.90(7)	1051.9	0.00414(12)	0.00414	0.00012	0.00181(5)	0.00181	5.24e-05
7	8-Li	3	p	2032.30(4)	2032.3	0.0381(8)	0.0381	0.0008	0.0166(4)	0.0166	0.000349
9	10-Be	4	p	219.40(10)	219.4	4.5E-06(6)	4.5e-06	6e-07	1.51E-06(20)	1.51e-06	2.02e-07
9	10-Be	4	p	304.24(13)	304.24	2.3E-06(5)	2.3e-06	5e-07	7.7E-07(17)	7.73e-07	1.68e-07
9	10-Be	4	p	547.55(4)	547.55	1.09E-05(10)	1.09e-05	1e-06	3.7E-06(3)	3.67e-06	3.36e-07
9	10-Be	4	p	631.92(4)	631.92	1.8E-05(4)	1.8e-05	4e-06	6.1E-06(13)	6.05e-06	1.35e-06
9	10-Be	4	p	853.630(12)	853.63	0.00208(24)	0.00208	0.00024	0.00070(8)	0.000699	8.07e-05
9	10-Be	4	p	2590.014(19)	2590.01	0.00191(15)	0.00191	0.00015	0.00064(5)	0.000642	5.04e-05
9	10-Be	4	p	2811.68(5)	2811.68	1.05E-05(12)	1.05e-05	1.2e-06	3.5E-06(4)	3.53e-06	4.04e-07
9	10-Be	4	p	2896.02(4)	2896.02	1.16E-05(13)	1.16e-05	1.3e-06	3.9E-06(4)	3.9e-06	4.37e-07
9	10-Be	4	p	3367.448(25)	3367.45	0.00285(22)	0.00285	0.00022	0.00096(7)	0.000958	7.4e-05
9	10-Be	4	p	3443.406(20)	3443.41	0.00098(7)	0.00098	7e-05	0.000330(24)	0.00033	2.35e-05
9	10-Be	4	p	5956.53(3)	5956.53	1.46E-04(12)	0.000146	1.2e-05	4.9E-05(4)	4.91e-05	4.04e-06
9	10-Be	4	p	5958.85(12)	5958.85	6.8E-06(8)	6.8e-06	8e-07	2.3E-06(3)	2.29e-06	2.69e-07
9	10-Be	4	p	6809.61(3)	6809.61	0.0058(5)	0.0058	0.0005	0.00195(17)	0.00195	0.000168
10	11-B	5	p	477.595(3)	477.595	716(25)	716	25	201(7)	201	7.01
10	11-B	5	p	2296.63(13)	2296.63	0.0054(12)	0.0054	0.0012	0.0015(3)	0.00151	0.000336
10	11-B	5	p	2533.35(18)	2533.35	0.0083(12)	0.0083	0.0012	0.0023(3)	0.00233	0.000336
10	11-B	5	p	4444.03(11)	4444.03	0.039(3)	0.039	0.003	0.0109(8)	0.0109	0.000841
10	11-B	5	p	4474.5(3)	4474.5	0.00045(7)	0.00045	7e-05	1.26E-04(20)	0.000126	1.96e-05
10	11-B	5	p	4711.18(10)	4711.18	0.0155(12)	0.0155	0.0012	0.0043(3)	0.00434	0.000336
10	11-B	5	p	6739.67(17)	6739.67	0.0113(10)	0.0113	0.001	0.0032(3)	0.00317	0.00028
10	11-B	5	p	7006.75(9)	7006.75	0.0327(24)	0.0327	0.0024	0.0092(7)	0.00917	0.000673
10	11-B	5	p	8916.60(19)	8916.6	0.0077(8)	0.0077	0.0008	0.00216(22)	0.00216	0.000224
10	11-B	5	p	11447.75(14)	11447.8	0.0028(3)	0.0028	0.0003	0.00078(8)	0.000785	8.41e-05
12	13-C	6	p	595.015(9)	595.015	9.5E-06(4)	9.5e-06	4e-07	2.40E-06(10)	2.4e-06	1.01e-07
12	13-C	6	p	1261.765(9)	1261.77	0.00124(3)	0.00124	3e-05	0.000313(8)	0.000313	7.57e-06
12	13-C	6	p	1856.717(9)	1856.72	6.2E-06(4)	6.2e-06	4e-07	1.56E-06(10)	1.56e-06	1.01e-07
12	13-C	6	p	3089.057(9)	3089.06	1.65E-05(8)	1.65e-05	8e-07	4.16E-06(20)	4.16e-06	2.02e-07
12	13-C	6	p	3683.920(9)	3683.92	0.00122(3)	0.00122	3e-05	0.000308(8)	0.000308	7.57e-06
12	13-C	6	p	4945.301(3)	4945.3	0.00261(5)	0.00261	5e-05	0.000659(13)	0.000659	1.26e-05
13	14-C	6	p	495.71(17)	495.71	1.04E-06(5)	1.04e-06	5e-08	2.62E-07(13)	2.62e-07	1.26e-08
13	14-C	6	p	808.82(15)	808.82	4.7E-07(3)	4.7e-07	3e-08	1.19E-07(8)	1.19e-07	7.57e-09
13	14-C	6	p	1273.82(13)	1273.82	6.4E-07(9)	6.4e-07	9e-08	1.61E-07(23)	1.61e-07	2.27e-08
13	14-C	6	p	1586.91(14)	1586.91	1.10E-06(6)	1.1e-06	6e-08	2.78E-07(15)	2.78e-07	1.51e-08
13	14-C	6	p	2082.56(13)	2082.56	3.2E-07(5)	3.2e-07	5e-08	8.1E-08(13)	8.07e-08	1.26e-08
13	14-C	6	p	6092.46(17)	6092.46	2.12E-06(9)	2.12e-06	9e-08	5.35E-07(23)	5.35e-07	2.27e-08
13	14-C	6	p	8174.04(18)	8174.04	1.09E-05(6)	1.09e-05	6e-07	2.75E-06(15)	2.75e-06	1.51e-07
14	15-N	7	p	131.59(7)	131.59	1.4E-05(3)	1.4e-05	3e-06	3.0E-06(7)	3.03e-06	6.49e-07
14	15-N	7	p	383.0(3)	383	5.5E-06(24)	5.5e-06	2.4e-06	1.2E-06(5)	1.19e-06	5.19e-07
14	15-N	7	p	583.59(3)	583.59	0.000429(14)	0.000429	1.4e-05	9.3E-05(3)	9.28e-05	3.03e-06
14	15-N	7	p	608.28(12)	608.28	2.5E-05(10)	2.5e-05	1e-05	5.4E-06(22)	5.41e-06	2.16e-06
14	15-N	7	p	767.82(5)	767.82	5.1E-05(3)	5.1e-05	3e-06	1.10E-05(7)	1.1e-05	6.49e-07
14	15-N	7	p	769.92(4)	769.92	8E-06(3)	8e-06	3e-06	1.7E-06(7)	1.73e-06	6.49e-07
14	15-N	7	p	831.218(17)	831.218	3.7E-05(6)	3.7e-05	6e-06	8.0E-06(13)	8.01e-06	1.3e-06
14	15-N	7	p	908.41(4)	908.41	1.27E-04(4)	0.000127	4e-06	2.75E-05(9)	2.75e-05	8.65e-07
14	15-N	7	p	976.996(18)	976.996	2.8E-05(9)	2.8e-05	9e-06	6.1E-06(19)	6.06e-06	1.95e-06
14	15-N	7	p	1011.706(20)	1011.71	1.08E-04(4)	0.000108	4e-06	2.34E-05(9)	2.34e-05	8.65e-07
14	15-N	7	p	1024.995(17)	1024.99	1.26E-05(24)	1.26e-05	2.4e-06	2.7E-06(5)	2.73e-06	5.19e-07
14	15-N	7	p	1053.666(16)	1053.67	1.2E-05(3)	1.2e-05	3e-06	2.6E-06(7)	2.6e-06	6.49e-07
14	15-N	7	p	1073.00(11)	1073	6.9E-05(4)	6.9e-05	4e-06	1.49E-05(9)	1.49e-05	8.65e-07
14	15-N	7	p	1610.75(11)	1610.75	5.8E-05(6)	5.8e-05	6e-06	1.25E-05(13)	1.25e-05	1.3e-06
14	15-N	7	p	1612.15(4)	1612.15	9.5E-05(11)	9.5e-05	1.1e-05	2.06E-05(24)	2.06e-05	2.38e-06
14	15-N	7	p	1678.281(14)	1678.28	0.0063(3)	0.0063	0.0003	0.00136(7)	0.00136	6.49e-05
14	15-N	7	p	1681.24(5)	1681.24	0.00129(8)	0.00129	8e-05	0.000279(17)	0.000279	1.73e-05
14	15-N	7	p	1783.61(6)	1783.61	1.95E-04(13)	0.000195	1.3e-05	4.2E-05(3)	4.22e-05	2.81e-06
14	15-N	7	p	1853.922(19)	1853.92	0.000508(10)	0.000508	1e-05	1.099E-04(22)	0.00011	2.16e-06
14	15-N	7	p	1884.821(16)	1884.82	0.01470(18)	0.0147	0.00018	0.00318(4)	0.00318	3.89e-05
14	15-N	7	p	1988.632(20)	1988.63	0.000289(16)	0.000289	1.6e-05	6.3E-05(4)	6.25e-05	3.46e-06
14	15-N	7	p	1999.690(16)	1999.69	0.00323(4)	0.00323	4e-05	0.000699(9)	0.000699	8.65e-06
14	15-N	7	p	2001.920(19)	2001.92	1.9E-04(4)	0.00019	4e-05	4.1E-05(9)	4.11e-05	8.65e-06
14	15-N	7	p	2030.589(19)	2030.59	5.8E-05(7)	5.8e-05	7e-06	1.25E-05(15)	1.25e-05	1.51e-06
14	15-N	7	p	2247.30(4)	2247.3	1.2E-05(3)	1.2e-05	3e-06	2.6E-06(7)	2.6e-06	6.49e-07
14	15-N	7	p	2261.80(4)	2261.8	6.1E-05(5)	6.1e-05	5e-06	1.32E-05(11)	1.32e-05	1.08e-06
14	15-N	7	p	2293.18(15)	2293.18	3.6E-05(4)	3.6e-05	4e-06	7.8E-06(9)	7.79e-06	8.65e-07
14	15-N	7	p	2520.457(17)	2520.46	0.00441(24)	0.00441	0.00024	0.00095(5)	0.000954	5.19e-05
14	15-N	7	p	2725.47(6)	2725.47	1.6E-05(4)	1.6e-05	4e-06	3.5E-06(9)	3.46e-06	8.65e-07
14	15-N	7	p	2830.789(17)	2830.79	0.00134(3)	0.00134	3e-05	0.000290(7)	0.00029	6.49e-06
14	15-N	7	p	2898.31(11)	2898.31	1.7E-05(4)	1.7e-05	4e-06	3.7E-06(9)	3.68e-06	8.65e-07
14	15-N	7	p	3013.482(21)	3013.48	0.00057(5)	0.00057	5e-05	1.23E-04(11)	0.000123	1.08e-05
14	15-N	7	p	3269.41(15)	3269.41	4.7E-05(8)	4.7e-05	8e-06	1.02E-05(17)	1.02e-05	1.73e-06
14	15-N	7	p	3300.79(4)	3300.79	1.16E-04(8)	0.000116	8e-06	2.51E-05(17)	2.51e-05	1.73e-06
14	15-N	7	p	3531.981(15)	3531.98	0.0071(4)	0.0071	0.0004	0.00154(9)	0.00154	8.65e-05
14	15-N	7	p	3677.732(13)	3677.73	0.0115(6)	0.0115	0.0006	0.00249(13)	0.00249	0.00013
14	15-N	7	p	3855.577(19)	3855.58	0.000626(16)	0.000626	1.6e-05	1.35E-04(4)	0.000135	3.46e-06
14	15-N	7	p	3881.29(5)	3881.29	6.3E-05(13)	6.3e-05	1.3e-05	1.4E-05(3)	1.36e-05	2.81e-06
14	15-N	7	p	3884.242(18)	3884.24	0.000436(13)	0.000436	1.3e-05	9.4E-05(3)	9.43e-05	2.81e-06
14	15-N	7	p	3923.10(11)	3923.1	2.9E-05(7)	2.9e-05	7e-06	6.3E-06(15)	6.27e-06	1.51e-06
14	15-N	7	p	4508.731(12)	4508.73	0.0132(7)	0.0132	0.0007	0.00286(15)	0.00286	0.000151
14	15-N	7	p	4653.95(4)	4653.95	2.2E-05(5)	2.2e-05	5e-06	4.8E-06(11)	4.76e-06	1.08e-06
14	15-N	7	p	5269.159(13)	5269.16	0.0236(3)	0.0236	0.0003	0.00511(7)	0.00511	6.49e-05
14	15-N	7	p	5297.821(15)	5297.82	0.01680(23)	0.0168	0.00023	0.00363(5)	0.00363	4.98e-05
14	15-N	7	p	5533.395(14)	5533.4	0.0155(8)	0.0155	0.0008	0.00335(17)	0.00335	0.000173
14	15-N	7	p	5562.057(13)	5562.06	0.0084(5)	0.0084	0.0005	0.00182(11)	0.00182	0.000108
14	15-N	7	p	6322.428(12)	6322.43	0.01450(22)	0.0145	0.00022	0.00314(5)	0.00314	4.76e-05
14	15-N	7	p	7153.270(16)	7153.27	5.0E-05(6)	5e-05	6e-06	1.08E-05(13)	1.08e-05	1.3e-06
14	15-N	7	p	7298.983(17)	7298.98	0.00746(12)	0.00746	0.00012	0.00161(3)	0.00161	2.6e-05
14	15-N	7	p	8310.161(19)	8310.16	0.00330(6)	0.0033	6e-05	0.000714(13)	0.000714	1.3e-05
14	15-N	7	p	8568.71(4)	8568.71	5.4E-05(5)	5.4e-05	5e-06	1.17E-05(11)	1.17e-05	1.08e-06
14	15-N	7	p	9046.66(6)	9046.66	1.59E-04(18)	0.000159	1.8e-05	3.4E-05(4)	3.44e-05	3.89e-06
14	15-N	7	p	9148.98(5)	9148.98	0.00129(6)	0.00129	6e-05	0.000279(13)	0.000279	1.3e-05
14	15-N	7	p	9151.937(17)	9151.94	1.2E-04(3)	0.00012	3e-05	2.6E-05(7)	2.6e-05	6.49e-06
14	15-N	7	p	9219.43(11)	9219.43	1.5E-05(9)	1.5e-05	9e-06	3.2E-06(19)	3.25e-06	1.95e-06
14	15-N	7	p	9756.87(11)	9756.87	4.4E-05(5)	4.4e-05	5e-06	9.5E-06(11)	9.52e-06	1.08e-06
14	15-N	7	p	9921.36(4)	9921.36	9.9E-05(8)	9.9e-05	8e-06	2.14E-05(17)	2.14e-05	1.73e-06
14	15-N	7	p	10061.85(5)	10061.9	4.5E-05(8)	4.5e-05	8e-06	9.7E-06(17)	9.74e-06	1.73e-06
14	15-N	7	p	10697.63(7)	10697.6	8E-06(5)	8e-06	5e-06	1.7E-06(11)	1.73e-06	1.08e-06
14	15-N	7	p	10829.120(12)	10829.1	0.0113(8)	0.0113	0.0008	0.00244(17)	0.00244	0.000173
16	17-O	8	p	870.68(6)	870.68	1.77E-04(11)	0.000177	1.1e-05	3.35E-05(21)	3.35e-05	2.08e-06
16	17-O	8	p	1087.75(6)	1087.75	1.58E-04(7)	0.000158	7e-06	2.99E-05(13)	2.99e-05	1.33e-06
16	17-O	8	p	2184.42(7)	2184.42	1.64E-04(7)	0.000164	7e-06	3.11E-05(13)	3.11e-05	1.33e-06
16	17-O	8	p	3272.02(8)	3272.02	3.53E-05(23)	3.53e-05	2.3e-06	6.7E-06(4)	6.69e-06	4.36e-07
17	18-O	8	p	535.09(17)	535.09	2e-09	2e-09	0	3.8e-10	3.79e-10	0
17	18-O	8	p	821.76(15)	821.76	5.8E-08(12)	5.8e-08	1.2e-08	1.10E-08(23)	1.1e-08	2.27e-09
17	18-O	8	p	1177.3(6)	1177.3	6.6e-09	6.6e-09	0	1.3e-09	1.25e-09	0
17	18-O	8	p	1457.36(18)	1457.36	3e-09	3e-09	0	5.7e-10	5.68e-10	0
17	18-O	8	p	1542.9(7)	1542.9	2.2e-09	2.2e-09	0	4.2e-10	4.17e-10	0
17	18-O	8	p	1572.6(4)	1572.6	2.2e-09	2.2e-09	0	4.2e-10	4.17e-10	0
17	18-O	8	p	1651.61(14)	1651.61	5.6E-08(11)	5.6e-08	1.1e-08	1.06E-08(21)	1.06e-08	2.08e-09
17	18-O	8	p	1693.1(10)	1693.1	5.2E-08(10)	5.2e-08	1e-08	9.8E-09(19)	9.85e-09	1.89e-09
17	18-O	8	p	1895.76(6)	1895.76	6.4e-09	6.4e-09	0	1.2e-09	1.21e-09	0
17	18-O	8	p	1938.26(17)	1938.26	3.4E-08(7)	3.4e-08	7e-09	6.4E-09(13)	6.44e-09	1.33e-09
17	18-O	8	p	1981.95(9)	1981.95	2.0E-07(4)	2e-07	4e-08	3.8E-08(8)	3.79e-08	7.58e-09
17	18-O	8	p	2430.68(6)	2430.68	2.9E-08(6)	2.9e-08	6e-09	5.5E-09(11)	5.49e-09	1.14e-09
17	18-O	8	p	2473.29(14)	2473.29	4.2E-08(9)	4.2e-08	9e-09	8.0E-09(17)	7.96e-09	1.7e-09
17	18-O	8	p	2666.4(17)	2666.4	2.2E-08(4)	2.2e-08	4e-09	4.2E-09(8)	4.17e-09	7.58e-10
17	18-O	8	p	2946.6(9)	2946.6	3.8E-08(8)	3.8e-08	8e-09	7.2E-09(15)	7.2e-09	1.52e-09
17	18-O	8	p	3115.4(4)	3115.4	2.8E-08(6)	2.8e-08	6e-09	5.3E-09(11)	5.3e-09	1.14e-09
17	18-O	8	p	3395.39(14)	3395.39	1.9E-08(4)	1.9e-08	4e-09	3.6E-09(8)	3.6e-09	7.58e-10
17	18-O	8	p	3588.5(8)	3588.5	7.5E-08(15)	7.5e-08	1.5e-08	1.4E-08(3)	1.42e-08	2.84e-09
17	18-O	8	p	3919.98(14)	3919.98	6.0E-09(12)	6e-09	1.2e-09	1.14E-09(23)	1.14e-09	2.27e-10
17	18-O	8	p	4369.23(6)	4369.23	1.7e-08	1.7e-08	0	3.2e-09	3.22e-09	0
19	20-F	9	p	166.700(20)	166.7	0.000413(18)	0.000413	1.8e-05	6.6E-05(3)	6.59e-05	2.87e-06
19	20-F	9	p	252.364(21)	252.364	8.0E-06(20)	8e-06	2e-06	1.3E-06(3)	1.28e-06	3.19e-07
19	20-F	9	p	302.24(21)	302.24	5.0E-06(20)	5e-06	2e-06	8E-07(3)	7.98e-07	3.19e-07
19	20-F	9	p	325.606(24)	325.606	4.0E-05(3)	4e-05	3e-06	6.4E-06(5)	6.38e-06	4.79e-07
19	20-F	9	p	534.600(25)	534.6	1.30E-05(20)	1.3e-05	2e-06	2.1E-06(3)	2.07e-06	3.19e-07
19	20-F	9	p	556.40(4)	556.4	2.01E-04(8)	0.000201	8e-06	3.21E-05(13)	3.21e-05	1.28e-06
19	20-F	9	p	583.561(16)	583.561	0.00356(12)	0.00356	0.00012	0.000568(19)	0.000568	1.91e-05
19	20-F	9	p	620.431(23)	620.431	2.37E-05(18)	2.37e-05	1.8e-06	3.8E-06(3)	3.78e-06	2.87e-07
19	20-F	9	p	653.144(23)	653.144	2.0E-05(3)	2e-05	3e-06	3.2E-06(5)	3.19e-06	4.79e-07
19	20-F	9	p	656.006(18)	656.006	0.00197(7)	0.00197	7e-05	0.000314(11)	0.000314	1.12e-05
19	20-F	9	p	661.647(21)	661.647	2.24E-04(14)	0.000224	1.4e-05	3.57E-05(22)	3.57e-05	2.23e-06
19	20-F	9	p	662.25(10)	662.25	1.02E-04(15)	0.000102	1.5e-05	1.63E-05(24)	1.63e-05	2.39e-06
19	20-F	9	p	665.207(18)	665.207	0.00149(6)	0.00149	6e-05	2.38E-04(10)	0.000238	9.57e-06
19	20-F	9	p	670.57(9)	670.57	3.0E-06(10)	3e-06	1e-06	4.8E-07(16)	4.79e-07	1.6e-07
19	20-F	9	p	691.29(10)	691.29	4.0E-06(22)	4e-06	2.2e-06	6E-07(4)	6.38e-07	3.51e-07
19	20-F	9	p	734.783(24)	734.783	6.0E-06(20)	6e-06	2e-06	1.0E-06(3)	9.57e-07	3.19e-07
19	20-F	9	p	771.79(3)	771.79	1.5E-05(4)	1.5e-05	4e-06	2.4E-06(6)	2.39e-06	6.38e-07
19	20-F	9	p	791.2(3)	791.2	4.0E-06(10)	4e-06	1e-06	6.4E-07(16)	6.38e-07	1.6e-07
19	20-F	9	p	793.35(14)	793.35	7.0E-06(20)	7e-06	2e-06	1.1E-06(3)	1.12e-06	3.19e-07
19	20-F	9	p	820.88(9)	820.88	5.0E-06(20)	5e-06	2e-06	8E-07(3)	7.98e-07	3.19e-07
19	20-F	9	p	822.700(19)	822.7	2.20E-04(9)	0.00022	9e-06	3.51E-05(14)	3.51e-05	1.44e-06
19	20-F	9	p	885.095(25)	885.095	5.0E-06(10)	5e-06	1e-06	8.0E-07(16)	7.98e-07	1.6e-07
19	20-F	9	p	894.02(9)	894.02	3.0E-06(10)	3e-06	1e-06	4.8E-07(16)	4.79e-07	1.6e-07
19	20-F	9	p	978.19(5)	978.19	6.8E-05(6)	6.8e-05	6e-06	1.08E-05(10)	1.08e-05	9.57e-07
19	20-F	9	p	983.538(20)	983.538	0.00116(4)	0.00116	4e-05	1.85E-04(6)	0.000185	6.38e-06
19	20-F	9	p	987.24(3)	987.24	4.0E-06(10)	4e-06	1e-06	6.4E-07(16)	6.38e-07	1.6e-07
19	20-F	9	p	1021.06(9)	1021.06	3.0E-06(10)	3e-06	1e-06	4.8E-07(16)	4.79e-07	1.6e-07
19	20-F	9	p	1045.98(3)	1045.98	1.79E-04(8)	0.000179	8e-06	2.86E-05(13)	2.86e-05	1.28e-06
19	20-F	9	p	1056.776(17)	1056.78	0.00095(3)	0.00095	3e-05	1.52E-04(5)	0.000152	4.79e-06
19	20-F	9	p	1135.47(15)	1135.47	1.08E-05(20)	1.08e-05	2e-06	1.7E-06(3)	1.72e-06	3.19e-07
19	20-F	9	p	1148.077(20)	1148.08	0.000258(12)	0.000258	1.2e-05	4.12E-05(19)	4.12e-05	1.91e-06
19	20-F	9	p	1187.725(25)	1187.72	4.5E-05(3)	4.5e-05	3e-06	7.2E-06(5)	7.18e-06	4.79e-07
19	20-F	9	p	1282.15(4)	1282.15	8.5E-05(5)	8.5e-05	5e-06	1.36E-05(8)	1.36e-05	7.98e-07
19	20-F	9	p	1306.22(15)	1306.22	9.0E-06(21)	9e-06	2.1e-06	1.4E-06(3)	1.44e-06	3.35e-07
19	20-F	9	p	1309.126(17)	1309.13	0.00076(3)	0.00076	3e-05	1.21E-04(5)	0.000121	4.79e-06
19	20-F	9	p	1318.48(9)	1318.48	2.34E-05(20)	2.34e-05	2e-06	3.7E-06(3)	3.73e-06	3.19e-07
19	20-F	9	p	1371.520(24)	1371.52	1.44E-04(7)	0.000144	7e-06	2.30E-05(11)	2.3e-05	1.12e-06
19	20-F	9	p	1375.2(4)	1375.2	5.0E-06(20)	5e-06	2e-06	8E-07(3)	7.98e-07	3.19e-07
19	20-F	9	p	1387.901(20)	1387.9	0.00082(3)	0.00082	3e-05	1.31E-04(5)	0.000131	4.79e-06
19	20-F	9	p	1392.191(23)	1392.19	8.3E-05(5)	8.3e-05	5e-06	1.32E-05(8)	1.32e-05	7.98e-07
19	20-F	9	p	1542.498(20)	1542.5	0.000271(11)	0.000271	1.1e-05	4.32E-05(18)	4.32e-05	1.75e-06
19	20-F	9	p	1545.76(4)	1545.76	1.30E-05(21)	1.3e-05	2.1e-06	2.1E-06(3)	2.07e-06	3.35e-07
19	20-F	9	p	1555.63(9)	1555.63	5.0E-06(10)	5e-06	1e-06	8.0E-07(16)	7.98e-07	1.6e-07
19	20-F	9	p	1644.538(25)	1644.54	7.3E-05(6)	7.3e-05	6e-06	1.16E-05(10)	1.16e-05	9.57e-07
19	20-F	9	p	1708.47(15)	1708.47	2.5E-05(3)	2.5e-05	3e-06	4.0E-06(5)	3.99e-06	4.79e-07
19	20-F	9	p	1742.670(25)	1742.67	6.0E-06(20)	6e-06	2e-06	1.0E-06(3)	9.57e-07	3.19e-07
19	20-F	9	p	1836.29(4)	1836.29	1.61E-05(19)	1.61e-05	1.9e-06	2.6E-06(3)	2.57e-06	3.03e-07
19	20-F	9	p	1843.688(20)	1843.69	0.000600(23)	0.0006	2.3e-05	9.6E-05(4)	9.57e-05	3.67e-06
19	20-F	9	p	1853.88(3)	1853.88	1.30E-05(22)	1.3e-05	2.2e-06	2.1E-06(4)	2.07e-06	3.51e-07
19	20-F	9	p	1935.52(3)	1935.52	7.3E-05(5)	7.3e-05	5e-06	1.16E-05(8)	1.16e-05	7.98e-07
19	20-F	9	p	1970.726(20)	1970.73	8.5E-05(6)	8.5e-05	6e-06	1.36E-05(10)	1.36e-05	9.57e-07
19	20-F	9	p	1970.96(3)	1970.96	1.0E-05(3)	1e-05	3e-06	1.6E-06(5)	1.6e-06	4.79e-07
19	20-F	9	p	2009.52(6)	2009.52	4.6E-05(4)	4.6e-05	4e-06	7.3E-06(6)	7.34e-06	6.38e-07
19	20-F	9	p	2038.07(3)	2038.07	1.50E-05(23)	1.5e-05	2.3e-06	2.4E-06(4)	2.39e-06	3.67e-07
19	20-F	9	p	2042.04(9)	2042.04	5.0E-06(20)	5e-06	2e-06	8E-07(3)	7.98e-07	3.19e-07
19	20-F	9	p	2043.858(20)	2043.86	7.0E-05(4)	7e-05	4e-06	1.12E-05(6)	1.12e-05	6.38e-07
19	20-F	9	p	2052.60(3)	2052.6	5.0E-06(10)	5e-06	1e-06	8.0E-07(16)	7.98e-07	1.6e-07
19	20-F	9	p	2079.75(4)	2079.75	1.10E-05(20)	1.1e-05	2e-06	1.8E-06(3)	1.75e-06	3.19e-07
19	20-F	9	p	2121.16(4)	2121.16	1.51E-05(19)	1.51e-05	1.9e-06	2.4E-06(3)	2.41e-06	3.03e-07
19	20-F	9	p	2143.248(21)	2143.25	1.95E-04(8)	0.000195	8e-06	3.11E-05(13)	3.11e-05	1.28e-06
19	20-F	9	p	2179.091(20)	2179.09	8.9E-05(6)	8.9e-05	6e-06	1.42E-05(10)	1.42e-05	9.57e-07
19	20-F	9	p	2188.00(14)	2188	1.30E-05(21)	1.3e-05	2.1e-06	2.1E-06(3)	2.07e-06	3.35e-07
19	20-F	9	p	2194.159(21)	2194.16	1.32E-04(6)	0.000132	6e-06	2.11E-05(10)	2.11e-05	9.57e-07
19	20-F	9	p	2208.72(9)	2208.72	2.0E-06(10)	2e-06	1e-06	3.2E-07(16)	3.19e-07	1.6e-07
19	20-F	9	p	2229.75(9)	2229.75	5.3E-05(5)	5.3e-05	5e-06	8.5E-06(8)	8.45e-06	7.98e-07
19	20-F	9	p	2232.98(3)	2232.98	2.1E-05(3)	2.1e-05	3e-06	3.3E-06(5)	3.35e-06	4.79e-07
19	20-F	9	p	2255.83(3)	2255.83	8.5E-05(5)	8.5e-05	5e-06	1.36E-05(8)	1.36e-05	7.98e-07
19	20-F	9	p	2309.929(25)	2309.93	4.5E-05(3)	4.5e-05	3e-06	7.2E-06(5)	7.18e-06	4.79e-07
19	20-F	9	p	2324.12(3)	2324.12	1.18E-04(5)	0.000118	5e-06	1.88E-05(8)	1.88e-05	7.98e-07
19	20-F	9	p	2337.47(3)	2337.47	1.4E-05(3)	1.4e-05	3e-06	2.2E-06(5)	2.23e-06	4.79e-07
19	20-F	9	p	2346.18(4)	2346.18	2.1E-05(4)	2.1e-05	4e-06	3.3E-06(6)	3.35e-06	6.38e-07
19	20-F	9	p	2349.445(21)	2349.45	3.1E-05(4)	3.1e-05	4e-06	4.9E-06(6)	4.94e-06	6.38e-07
19	20-F	9	p	2352.40(10)	2352.4	1.7E-05(3)	1.7e-05	3e-06	2.7E-06(5)	2.71e-06	4.79e-07
19	20-F	9	p	2370.83(3)	2370.83	8.0E-06(22)	8e-06	2.2e-06	1.3E-06(4)	1.28e-06	3.51e-07
19	20-F	9	p	2427.82(3)	2427.82	1.89E-04(8)	0.000189	8e-06	3.01E-05(13)	3.01e-05	1.28e-06
19	20-F	9	p	2431.084(10)	2431.08	0.000392(24)	0.000392	2.4e-05	6.3E-05(4)	6.25e-05	3.83e-06
19	20-F	9	p	2431.425(19)	2431.43	7E-05(3)	7e-05	3e-05	1.1E-05(5)	1.12e-05	4.79e-06
19	20-F	9	p	2447.574(21)	2447.57	1.44E-04(7)	0.000144	7e-06	2.30E-05(11)	2.3e-05	1.12e-06
19	20-F	9	p	2458.24(4)	2458.24	6.0E-06(10)	6e-06	1e-06	9.6E-07(16)	9.57e-07	1.6e-07
19	20-F	9	p	2469.34(3)	2469.34	1.94E-04(9)	0.000194	9e-06	3.09E-05(14)	3.09e-05	1.44e-06
19	20-F	9	p	2504.658(25)	2504.66	3.8E-05(4)	3.8e-05	4e-06	6.1E-06(6)	6.06e-06	6.38e-07
19	20-F	9	p	2519.02(3)	2519.02	6.8E-05(5)	6.8e-05	5e-06	1.08E-05(8)	1.08e-05	7.98e-07
19	20-F	9	p	2529.212(18)	2529.21	0.00061(3)	0.00061	3e-05	9.7E-05(5)	9.73e-05	4.79e-06
19	20-F	9	p	2529.553(18)	2529.55	9E-05(3)	9e-05	3e-05	1.4E-05(5)	1.44e-05	4.79e-06
19	20-F	9	p	2556.37(4)	2556.37	1.6E-05(3)	1.6e-05	3e-06	2.6E-06(5)	2.55e-06	4.79e-07
19	20-F	9	p	2600.79(17)	2600.79	4.0E-06(20)	4e-06	2e-06	6E-07(3)	6.38e-07	3.19e-07
19	20-F	9	p	2602.786(24)	2602.79	3.5E-05(3)	3.5e-05	3e-06	5.6E-06(5)	5.58e-06	4.79e-07
19	20-F	9	p	2623.16(3)	2623.16	4.5E-05(3)	4.5e-05	3e-06	7.2E-06(5)	7.18e-06	4.79e-07
19	20-F	9	p	2636.09(3)	2636.09	9.6E-05(5)	9.6e-05	5e-06	1.53E-05(8)	1.53e-05	7.98e-07
19	20-F	9	p	2655.70(3)	2655.7	7.6E-05(6)	7.6e-05	6e-06	1.21E-05(10)	1.21e-05	9.57e-07
19	20-F	9	p	2690.27(9)	2690.27	6.0E-06(11)	6e-06	1.1e-06	9.6E-07(18)	9.57e-07	1.75e-07
19	20-F	9	p	2698.32(15)	2698.32	4.0E-06(10)	4e-06	1e-06	6.4E-07(16)	6.38e-07	1.6e-07
19	20-F	9	p	2864.65(9)	2864.65	2.2E-05(4)	2.2e-05	4e-06	3.5E-06(6)	3.51e-06	6.38e-07
19	20-F	9	p	2920.96(3)	2920.96	9.6E-05(5)	9.6e-05	5e-06	1.53E-05(8)	1.53e-05	7.98e-07
19	20-F	9	p	2930.284(21)	2930.28	8.5E-05(5)	8.5e-05	5e-06	1.36E-05(8)	1.36e-05	7.98e-07
19	20-F	9	p	2933.55(4)	2933.55	2.3E-05(3)	2.3e-05	3e-06	3.7E-06(5)	3.67e-06	4.79e-07
19	20-F	9	p	2965.854(22)	2965.85	9.3E-05(5)	9.3e-05	5e-06	1.48E-05(8)	1.48e-05	7.98e-07
19	20-F	9	p	2969.80(3)	2969.8	1.6E-05(3)	1.6e-05	3e-06	2.6E-06(5)	2.55e-06	4.79e-07
19	20-F	9	p	2981.26(4)	2981.26	3.5E-05(5)	3.5e-05	5e-06	5.6E-06(8)	5.58e-06	7.98e-07
19	20-F	9	p	3014.568(10)	3014.57	0.000405(15)	0.000405	1.5e-05	6.46E-05(24)	6.46e-05	2.39e-06
19	20-F	9	p	3023.89(3)	3023.89	3.2E-05(5)	3.2e-05	5e-06	5.1E-06(8)	5.1e-06	7.98e-07
19	20-F	9	p	3025.10(3)	3025.1	8.4E-05(9)	8.4e-05	9e-06	1.34E-05(14)	1.34e-05	1.44e-06
19	20-F	9	p	3051.435(20)	3051.43	0.000297(12)	0.000297	1.2e-05	4.74E-05(19)	4.74e-05	1.91e-06
19	20-F	9	p	3071.00(9)	3071	2.0E-05(3)	2e-05	3e-06	3.2E-06(5)	3.19e-06	4.79e-07
19	20-F	9	p	3074.78(3)	3074.78	1.86E-04(8)	0.000186	8e-06	2.97E-05(13)	2.97e-05	1.28e-06
19	20-F	9	p	3098.33(3)	3098.33	7.0E-06(21)	7e-06	2.1e-06	1.1E-06(3)	1.12e-06	3.35e-07
19	20-F	9	p	3112.693(18)	3112.69	2.36E-04(9)	0.000236	9e-06	3.76E-05(14)	3.76e-05	1.44e-06
19	20-F	9	p	3152.64(9)	3152.64	1.4E-05(3)	1.4e-05	3e-06	2.2E-06(5)	2.23e-06	4.79e-07
19	20-F	9	p	3220.00(3)	3220	6.1E-05(4)	6.1e-05	4e-06	9.7E-06(6)	9.73e-06	6.38e-07
19	20-F	9	p	3293.23(4)	3293.23	3.8E-05(8)	3.8e-05	8e-06	6.1E-06(13)	6.06e-06	1.28e-06
19	20-F	9	p	3387.58(9)	3387.58	6.1E-05(5)	6.1e-05	5e-06	9.7E-06(8)	9.73e-06	7.98e-07
19	20-F	9	p	3475.05(4)	3475.05	5.0E-06(11)	5e-06	1.1e-06	8.0E-07(18)	7.98e-07	1.75e-07
19	20-F	9	p	3488.064(18)	3488.06	0.00073(3)	0.00073	3e-05	1.16E-04(5)	0.000116	4.79e-06
19	20-F	9	p	3534.57(6)	3534.57	1.4E-05(3)	1.4e-05	3e-06	2.2E-06(5)	2.23e-06	4.79e-07
19	20-F	9	p	3578.82(5)	3578.82	9.0E-06(21)	9e-06	2.1e-06	1.4E-06(3)	1.44e-06	3.35e-07
19	20-F	9	p	3586.186(10)	3586.19	0.000286(13)	0.000286	1.3e-05	4.56E-05(21)	4.56e-05	2.07e-06
19	20-F	9	p	3589.45(3)	3589.45	1.79E-04(8)	0.000179	8e-06	2.86E-05(13)	2.86e-05	1.28e-06
19	20-F	9	p	3607.80(6)	3607.8	2.1E-05(3)	2.1e-05	3e-06	3.3E-06(5)	3.35e-06	4.79e-07
19	20-F	9	p	3679.79(3)	3679.79	8.7E-05(8)	8.7e-05	8e-06	1.39E-05(13)	1.39e-05	1.28e-06
19	20-F	9	p	3711.19(3)	3711.19	1.2E-05(3)	1.2e-05	3e-06	1.9E-06(5)	1.91e-06	4.79e-07
19	20-F	9	p	3741.46(3)	3741.46	5.7E-05(5)	5.7e-05	5e-06	9.1E-06(8)	9.09e-06	7.98e-07
19	20-F	9	p	3823.093(24)	3823.09	1.07E-04(6)	0.000107	6e-06	1.71E-05(10)	1.71e-05	9.57e-07
19	20-F	9	p	3891.749(25)	3891.75	1.8E-05(3)	1.8e-05	3e-06	2.9E-06(5)	2.87e-06	4.79e-07
19	20-F	9	p	3894.70(10)	3894.7	1.2E-05(3)	1.2e-05	3e-06	1.9E-06(5)	1.91e-06	4.79e-07
19	20-F	9	p	3964.872(20)	3964.87	0.000435(18)	0.000435	1.8e-05	6.9E-05(3)	6.94e-05	2.87e-06
19	20-F	9	p	3973.381(22)	3973.38	2.4E-05(3)	2.4e-05	3e-06	3.8E-06(5)	3.83e-06	4.79e-07
19	20-F	9	p	4009.55(4)	4009.55	1.0E-05(3)	1e-05	3e-06	1.6E-06(5)	1.6e-06	4.79e-07
19	20-F	9	p	4046.504(23)	4046.5	6.0E-05(16)	6e-05	1.6e-05	1.0E-05(3)	9.57e-06	2.55e-06
19	20-F	9	p	4069.64(15)	4069.64	7.0E-06(21)	7e-06	2.1e-06	1.1E-06(3)	1.12e-06	3.35e-07
19	20-F	9	p	4081.71(3)	4081.71	5.6E-05(4)	5.6e-05	4e-06	8.9E-06(6)	8.93e-06	6.38e-07
19	20-F	9	p	4091.90(3)	4091.9	1.7E-05(3)	1.7e-05	3e-06	2.7E-06(5)	2.71e-06	4.79e-07
19	20-F	9	p	4094.85(10)	4094.85	5.1E-05(17)	5.1e-05	1.7e-05	8E-06(3)	8.14e-06	2.71e-06
19	20-F	9	p	4173.527(23)	4173.53	1.66E-04(7)	0.000166	7e-06	2.65E-05(11)	2.65e-05	1.12e-06
19	20-F	9	p	4200.68(4)	4200.68	1.11E-04(6)	0.000111	6e-06	1.77E-05(10)	1.77e-05	9.57e-07
19	20-F	9	p	4225.53(9)	4225.53	6.0E-06(11)	6e-06	1.1e-06	9.6E-07(18)	9.57e-07	1.75e-07
19	20-F	9	p	4245.68(3)	4245.68	9.5E-05(5)	9.5e-05	5e-06	1.52E-05(8)	1.52e-05	7.98e-07
19	20-F	9	p	4261.86(4)	4261.86	3.0E-06(10)	3e-06	1e-06	4.8E-07(16)	4.79e-07	1.6e-07
19	20-F	9	p	4313.46(5)	4313.46	1.8E-05(3)	1.8e-05	3e-06	2.9E-06(5)	2.87e-06	4.79e-07
19	20-F	9	p	4335.08(4)	4335.08	4.6E-05(4)	4.6e-05	4e-06	7.3E-06(6)	7.34e-06	6.38e-07
19	20-F	9	p	4556.817(20)	4556.82	0.000517(23)	0.000517	2.3e-05	8.2E-05(4)	8.25e-05	3.67e-06
19	20-F	9	p	4626.378(22)	4626.38	8.0E-06(20)	8e-06	2e-06	1.3E-06(3)	1.28e-06	3.19e-07
19	20-F	9	p	4629.938(22)	4629.94	6.0E-06(10)	6e-06	1e-06	9.6E-07(16)	9.57e-07	1.6e-07
19	20-F	9	p	4638.99(5)	4638.99	2.3E-05(4)	2.3e-05	4e-06	3.7E-06(6)	3.67e-06	6.38e-07
19	20-F	9	p	4708.007(20)	4708.01	5.1E-05(4)	5.1e-05	4e-06	8.1E-06(6)	8.14e-06	6.38e-07
19	20-F	9	p	4735.16(4)	4735.16	5.6E-05(4)	5.6e-05	4e-06	8.9E-06(6)	8.93e-06	6.38e-07
19	20-F	9	p	4756.957(23)	4756.96	1.86E-04(9)	0.000186	9e-06	2.97E-05(14)	2.97e-05	1.44e-06
19	20-F	9	p	4878.680(22)	4878.68	9.0E-06(20)	9e-06	2e-06	1.4E-06(3)	1.44e-06	3.19e-07
19	20-F	9	p	4898.68(3)	4898.68	7.0E-06(20)	7e-06	2e-06	1.1E-06(3)	1.12e-06	3.19e-07
19	20-F	9	p	4951.90(3)	4951.9	6.2E-05(6)	6.2e-05	6e-06	9.9E-06(10)	9.89e-06	9.57e-07
19	20-F	9	p	4954.86(10)	4954.86	2.1E-05(8)	2.1e-05	8e-06	3.3E-06(13)	3.35e-06	1.28e-06
19	20-F	9	p	4960.307(19)	4960.31	2.7E-05(4)	2.7e-05	4e-06	4.3E-06(6)	4.31e-06	6.38e-07
19	20-F	9	p	5033.530(23)	5033.53	0.00063(3)	0.00063	3e-05	1.00E-04(5)	0.0001	4.79e-06
19	20-F	9	p	5279.360(20)	5279.36	0.000421(20)	0.000421	2e-05	6.7E-05(3)	6.72e-05	3.19e-06
19	20-F	9	p	5282.07(9)	5282.07	8.0E-06(21)	8e-06	2.1e-06	1.3E-06(3)	1.28e-06	3.35e-07
19	20-F	9	p	5291.420(19)	5291.42	2.35E-04(11)	0.000235	1.1e-05	3.75E-05(18)	3.75e-05	1.75e-06
19	20-F	9	p	5318.39(4)	5318.39	1.9E-05(3)	1.9e-05	3e-06	3.0E-06(5)	3.03e-06	4.79e-07
19	20-F	9	p	5360.986(21)	5360.99	1.17E-04(5)	0.000117	5e-06	1.87E-05(8)	1.87e-05	7.98e-07
19	20-F	9	p	5543.713(10)	5543.71	0.000407(17)	0.000407	1.7e-05	6.5E-05(3)	6.49e-05	2.71e-06
19	20-F	9	p	5554.51(3)	5554.51	5.1E-05(4)	5.1e-05	4e-06	8.1E-06(6)	8.14e-06	6.38e-07
19	20-F	9	p	5616.933(23)	5616.93	1.41E-04(8)	0.000141	8e-06	2.25E-05(13)	2.25e-05	1.28e-06
19	20-F	9	p	5622.28(5)	5622.28	8.0E-06(21)	8e-06	2.1e-06	1.3E-06(3)	1.28e-06	3.35e-07
19	20-F	9	p	5935.179(20)	5935.18	9.1E-05(8)	9.1e-05	8e-06	1.45E-05(13)	1.45e-05	1.28e-06
19	20-F	9	p	5938.13(10)	5938.13	1.1E-05(5)	1.1e-05	5e-06	1.8E-06(8)	1.75e-06	7.98e-07
19	20-F	9	p	6016.802(16)	6016.8	0.00094(4)	0.00094	4e-05	1.50E-04(6)	0.00015	6.38e-06
19	20-F	9	p	6600.175(16)	6600.18	0.00096(3)	0.00096	3e-05	1.53E-04(5)	0.000153	4.79e-06
20	21-Ne	10	p	350.72(6)	350.72	0.0198(4)	0.0198	0.0004	0.00297(6)	0.00297	6.01e-05
20	21-Ne	10	p	768.55(7)	768.55	2.5E-04(4)	0.00025	4e-05	3.8E-05(6)	3.75e-05	6.01e-06
20	21-Ne	10	p	869.5(11)	869.5	6.8E-06(22)	6.8e-06	2.2e-06	1.0E-06(3)	1.02e-06	3.3e-07
20	21-Ne	10	p	874.8(13)	874.8	4.0E-05(14)	4e-05	1.4e-05	6.0E-06(21)	6.01e-06	2.1e-06
20	21-Ne	10	p	964.41(7)	964.41	0.00029(11)	0.00029	0.00011	4.4E-05(17)	4.36e-05	1.65e-05
20	21-Ne	10	p	1071.34(7)	1071.34	0.0054(4)	0.0054	0.0004	0.00081(6)	0.000811	6.01e-05
20	21-Ne	10	p	1890.40(20)	1890.4	3.6E-06(11)	3.6e-06	1.1e-06	5.4E-07(17)	5.41e-07	1.65e-07
20	21-Ne	10	p	1931.08(6)	1931.08	0.00591(22)	0.00591	0.00022	0.00089(3)	0.000888	3.3e-05
20	21-Ne	10	p	2035.67(20)	2035.67	0.0245(25)	0.0245	0.0025	0.0037(4)	0.00368	0.000375
20	21-Ne	10	p	2077.23(20)	2077.23	2.05E-04(25)	0.000205	2.5e-05	3.1E-05(4)	3.08e-05	3.75e-06
20	21-Ne	10	p	2437.84(25)	2437.84	0.00036(7)	0.00036	7e-05	5.4E-05(11)	5.41e-05	1.05e-05
20	21-Ne	10	p	2788.63(14)	2788.63	7.2E-05(18)	7.2e-05	1.8e-05	1.1E-05(3)	1.08e-05	2.7e-06
20	21-Ne	10	p	2793.94(5)	2793.94	0.00900(11)	0.009	0.00011	0.001352(17)	0.00135	1.65e-05
20	21-Ne	10	p	2895.32(10)	2895.32	0.00252(7)	0.00252	7e-05	0.000378(11)	0.000378	1.05e-05
20	21-Ne	10	p	3097.25(10)	3097.25	8.3E-05(22)	8.3e-05	2.2e-05	1.2E-05(3)	1.25e-05	3.3e-06
20	21-Ne	10	p	3311.92(25)	3311.92	6.1E-05(18)	6.1e-05	1.8e-05	9E-06(3)	9.16e-06	2.7e-06
20	21-Ne	10	p	3966.51(25)	3966.51	1.40E-04(22)	0.00014	2.2e-05	2.1E-05(3)	2.1e-05	3.3e-06
20	21-Ne	10	p	3971.98(15)	3971.98	0.00039(3)	0.00039	3e-05	5.9E-05(5)	5.86e-05	4.51e-06
20	21-Ne	10	p	4333.19(25)	4333.19	1.15E-04(14)	0.000115	1.4e-05	1.73E-05(21)	1.73e-05	2.1e-06
20	21-Ne	10	p	4374.13(6)	4374.13	0.01910(22)	0.0191	0.00022	0.00287(3)	0.00287	3.3e-05
20	21-Ne	10	p	4683.62(25)	4683.62	9.0E-05(11)	9e-05	1.1e-05	1.35E-05(17)	1.35e-05	1.65e-06
20	21-Ne	10	p	4725.10(25)	4725.1	5.0E-05(7)	5e-05	7e-06	7.5E-06(11)	7.51e-06	1.05e-06
20	21-Ne	10	p	5641.00(25)	5641	8.6E-05(7)	8.6e-05	7e-06	1.29E-05(11)	1.29e-05	1.05e-06
20	21-Ne	10	p	5688.97(6)	5688.97	0.00214(3)	0.00214	3e-05	0.000321(5)	0.000321	4.51e-06
20	21-Ne	10	p	5991.71(13)	5991.71	1.58E-04(11)	0.000158	1.1e-05	2.37E-05(17)	2.37e-05	1.65e-06
20	21-Ne	10	p	6409.39(12)	6409.39	1.8E-04(11)	0.00018	0.00011	2.7E-05(17)	2.7e-05	1.65e-05
20	21-Ne	10	p	6760.06(6)	6760.06	0.002100(25)	0.0021	2.5e-05	0.000315(4)	0.000315	3.75e-06
21	22-Ne	10	p	1274.542(7)	1274.54	0.0018(5)	0.0018	0.0005	0.00027(8)	0.00027	7.51e-05
21	22-Ne	10	p	2082.5(4)	2082.5	0.0011(3)	0.0011	0.0003	1.7E-04(5)	0.000165	4.51e-05
21	22-Ne	10	p	2165.9(7)	2165.9	0.00084(21)	0.00084	0.00021	1.3E-04(3)	0.000126	3.15e-05
21	22-Ne	10	p	2987.8(5)	2987.8	0.00086(22)	0.00086	0.00022	1.3E-04(3)	0.000129	3.3e-05
21	22-Ne	10	p	3181.8(16)	3181.8	0.00048(12)	0.00048	0.00012	7.2E-05(18)	7.21e-05	1.8e-05
21	22-Ne	10	p	4018.3(5)	4018.3	0.00090(23)	0.0009	0.00023	1.4E-04(4)	0.000135	3.45e-05
21	22-Ne	10	p	4248.2(6)	4248.2	1.3E-05(4)	1.3e-05	4e-06	2.0E-06(6)	1.95e-06	6.01e-07
21	22-Ne	10	p	4456.0(10)	4456	1.5E-05(10)	1.5e-05	1e-05	2.3E-06(15)	2.25e-06	1.5e-06
21	22-Ne	10	p	4634.83	4634.83	0.00042(11)	0.00042	0.00011	6.3E-05(17)	6.31e-05	1.65e-05
21	22-Ne	10	p	4840.1(5)	4840.1	0.00038(10)	0.00038	0.0001	5.7E-05(15)	5.71e-05	1.5e-05
21	22-Ne	10	p	9087.3(5)	9087.3	0.00028(7)	0.00028	7e-05	4.2E-05(11)	4.2e-05	1.05e-05
22	23-Ne	10	p	1017.00(20)	1017	0.0030(5)	0.003	0.0005	0.00045(8)	0.000451	7.51e-05
22	23-Ne	10	p	1364.8(3)	1364.8	0.00091(12)	0.00091	0.00012	1.37E-04(18)	0.000137	1.8e-05
22	23-Ne	10	p	1398.1(3)	1398.1	9E-05(4)	9e-05	4e-05	1.4E-05(6)	1.35e-05	6.01e-06
22	23-Ne	10	p	1822.40(20)	1822.4	0.00052(5)	0.00052	5e-05	7.8E-05(8)	7.81e-05	7.51e-06
22	23-Ne	10	p	1979.89(6)	1979.89	0.00306(17)	0.00306	0.00017	0.00046(3)	0.00046	2.55e-05
22	23-Ne	10	p	2013.8(4)	2013.8	0.00040(5)	0.0004	5e-05	6.0E-05(8)	6.01e-05	7.51e-06
22	23-Ne	10	p	2203.58(6)	2203.58	0.00238(23)	0.00238	0.00023	0.00036(4)	0.000357	3.45e-05
22	23-Ne	10	p	2819.22(16)	2819.22	0.00052(5)	0.00052	5e-05	7.8E-05(8)	7.81e-05	7.51e-06
22	23-Ne	10	p	3220.42(16)	3220.42	0.00057(23)	0.00057	0.00023	9E-05(4)	8.56e-05	3.45e-05
22	23-Ne	10	p	4183.20(25)	4183.2	1.2E-04(5)	0.00012	5e-05	1.8E-05(8)	1.8e-05	7.51e-06
23	24-Na	11	p	90.9920(10)	90.992	0.235(3)	0.235	0.003	0.0310(4)	0.031	0.000395
23	24-Na	11	p	499.381(5)	499.381	0.0143(3)	0.0143	0.0003	0.00189(4)	0.00189	3.95e-05
23	24-Na	11	p	501.347(13)	501.347	0.00314(13)	0.00314	0.00013	0.000414(17)	0.000414	1.71e-05
23	24-Na	11	p	504.561(12)	504.561	0.00138(11)	0.00138	0.00011	1.82E-04(15)	0.000182	1.45e-05
23	24-Na	11	p	552.51(4)	552.51	0.00067(8)	0.00067	8e-05	8.8E-05(11)	8.83e-05	1.05e-05
23	24-Na	11	p	563.1920(20)	563.192	0.0085(3)	0.0085	0.0003	0.00112(4)	0.00112	3.95e-05
23	24-Na	11	p	614.25(3)	614.25	0.00070(10)	0.0007	0.0001	9.2E-05(13)	9.23e-05	1.32e-05
23	24-Na	11	p	711.967(10)	711.967	0.00430(22)	0.0043	0.00022	0.00057(3)	0.000567	2.9e-05
23	24-Na	11	p	737.21(8)	737.21	0	0	0.0003	0	0	3.95e-05
23	24-Na	11	p	773.64(4)	773.64	0.000384(19)	0.000384	1.9e-05	5.06E-05(25)	5.06e-05	2.5e-06
23	24-Na	11	p	778.221(9)	778.221	0.0058(3)	0.0058	0.0003	0.00076(4)	0.000765	3.95e-05
23	24-Na	11	p	781.435(11)	781.435	0.0175(5)	0.0175	0.0005	0.00231(7)	0.00231	6.59e-05
23	24-Na	11	p	793.83(3)	793.83	0.00211(17)	0.00211	0.00017	0.000278(22)	0.000278	2.24e-05
23	24-Na	11	p	810.64(11)	810.64	9E-05(6)	9e-05	6e-05	1.2E-05(8)	1.19e-05	7.91e-06
23	24-Na	11	p	820.52(11)	820.52	1.7E-04(5)	0.00017	5e-05	2.2E-05(7)	2.24e-05	6.59e-06
23	24-Na	11	p	835.292(18)	835.292	0.0109(3)	0.0109	0.0003	0.00144(4)	0.00144	3.95e-05
23	24-Na	11	p	852.48(3)	852.48	0.00046(8)	0.00046	8e-05	6.1E-05(11)	6.06e-05	1.05e-05
23	24-Na	11	p	858.43(3)	858.43	0.0004(3)	0.0004	0.0003	5E-05(4)	5.27e-05	3.95e-05
23	24-Na	11	p	858.66(3)	858.66	0.0007(4)	0.0007	0.0004	9E-05(5)	9.23e-05	5.27e-05
23	24-Na	11	p	863.38(8)	863.38	0.00028(12)	0.00028	0.00012	3.7E-05(16)	3.69e-05	1.58e-05
23	24-Na	11	p	869.210(9)	869.21	0.1080(13)	0.108	0.0013	0.01424(17)	0.0142	0.000171
23	24-Na	11	p	874.389(6)	874.389	0.0760(11)	0.076	0.0011	0.01002(15)	0.01	0.000145
23	24-Na	11	p	886.749(11)	886.749	0.00402(16)	0.00402	0.00016	0.000530(21)	0.00053	2.11e-05
23	24-Na	11	p	906.10(5)	906.1	0.00035(9)	0.00035	9e-05	4.6E-05(12)	4.61e-05	1.19e-05
23	24-Na	11	p	1005.924(22)	1005.92	0.00227(12)	0.00227	0.00012	0.000299(16)	0.000299	1.58e-05
23	24-Na	11	p	1006.23(4)	1006.23	0.00370(18)	0.0037	0.00018	0.000488(24)	0.000488	2.37e-05
23	24-Na	11	p	1028.30(4)	1028.3	0.00048(10)	0.00048	0.0001	6.3E-05(13)	6.33e-05	1.32e-05
23	24-Na	11	p	1034.35(20)	1034.35	6E-05(3)	6e-05	3e-05	8E-06(4)	7.91e-06	3.95e-06
23	24-Na	11	p	1041.245(21)	1041.24	0.00153(10)	0.00153	0.0001	2.02E-04(13)	0.000202	1.32e-05
23	24-Na	11	p	1092.260(23)	1092.26	0.00155(12)	0.00155	0.00012	2.04E-04(16)	0.000204	1.58e-05
23	24-Na	11	p	1095.15(5)	1095.15	0.00099(21)	0.00099	0.00021	1.3E-04(3)	0.000131	2.77e-05
23	24-Na	11	p	1096.57(13)	1096.57	2.0E-04(8)	0.0002	8e-05	2.6E-05(11)	2.64e-05	1.05e-05
23	24-Na	11	p	1150.002(17)	1150	0.00528(21)	0.00528	0.00021	0.00070(3)	0.000696	2.77e-05
23	24-Na	11	p	1208.28(8)	1208.28	2.0E-04(9)	0.0002	9e-05	2.6E-05(12)	2.64e-05	1.19e-05
23	24-Na	11	p	1217.69(19)	1217.69	0.00135(21)	0.00135	0.00021	1.8E-04(3)	0.000178	2.77e-05
23	24-Na	11	p	1218.43(8)	1218.43	1.0E-04(6)	0.0001	6e-05	1.3E-05(8)	1.32e-05	7.91e-06
23	24-Na	11	p	1229.33(3)	1229.33	0.00151(12)	0.00151	0.00012	1.99E-04(16)	0.000199	1.58e-05
23	24-Na	11	p	1247.495(21)	1247.49	0.00123(10)	0.00123	0.0001	1.62E-04(13)	0.000162	1.32e-05
23	24-Na	11	p	1282.764(8)	1282.76	0.0055(3)	0.0055	0.0003	0.00073(4)	0.000725	3.95e-05
23	24-Na	11	p	1314.47(4)	1314.47	0.00034(6)	0.00034	6e-05	4.5E-05(8)	4.48e-05	7.91e-06
23	24-Na	11	p	1322.262(14)	1322.26	0.0062(3)	0.0062	0.0003	0.00082(4)	0.000817	3.95e-05
23	24-Na	11	p	1337.73(4)	1337.73	0.00313(20)	0.00313	0.0002	0.00041(3)	0.000413	2.64e-05
23	24-Na	11	p	1344.607(11)	1344.61	0.0217(5)	0.0217	0.0005	0.00286(7)	0.00286	6.59e-05
23	24-Na	11	p	1373.751(8)	1373.75	0.0079(19)	0.0079	0.0019	0.00104(25)	0.00104	0.00025
23	24-Na	11	p	1455.62(5)	1455.62	1.8E-04(10)	0.00018	0.0001	2.4E-05(13)	2.37e-05	1.32e-05
23	24-Na	11	p	1480.47(5)	1480.47	0.00171(15)	0.00171	0.00015	2.25E-04(20)	0.000225	1.98e-05
23	24-Na	11	p	1486.294(25)	1486.29	0.00124(12)	0.00124	0.00012	1.63E-04(16)	0.000163	1.58e-05
23	24-Na	11	p	1488.62(3)	1488.62	1.1E-04(4)	0.00011	4e-05	1.5E-05(5)	1.45e-05	5.27e-06
23	24-Na	11	p	1504.92(7)	1504.92	0.00293(23)	0.00293	0.00023	0.00039(3)	0.000386	3.03e-05
23	24-Na	11	p	1559.38(5)	1559.38	0.00158(15)	0.00158	0.00015	2.08E-04(20)	0.000208	1.98e-05
23	24-Na	11	p	1562.470(21)	1562.47	0.00256(20)	0.00256	0.0002	0.00034(3)	0.000337	2.64e-05
23	24-Na	11	p	1567.25(3)	1567.25	0.00076(9)	0.00076	9e-05	1.00E-04(12)	0.0001	1.19e-05
23	24-Na	11	p	1570.21(12)	1570.21	7E-05(3)	7e-05	3e-05	9E-06(4)	9.23e-06	3.95e-06
23	24-Na	11	p	1584.19(3)	1584.19	2.4E-04(7)	0.00024	7e-05	3.2E-05(9)	3.16e-05	9.23e-06
23	24-Na	11	p	1620.49(4)	1620.49	0.00294(22)	0.00294	0.00022	0.00039(3)	0.000388	2.9e-05
23	24-Na	11	p	1631.70(4)	1631.7	0.00099(17)	0.00099	0.00017	1.31E-04(22)	0.000131	2.24e-05
23	24-Na	11	p	1633.080(23)	1633.08	0.0074(4)	0.0074	0.0004	0.00098(5)	0.000975	5.27e-05
23	24-Na	11	p	1636.293(21)	1636.29	0.0250(7)	0.025	0.0007	0.00330(9)	0.0033	9.23e-05
23	24-Na	11	p	1693.69(3)	1693.69	0.00063(10)	0.00063	0.0001	8.3E-05(13)	8.3e-05	1.32e-05
23	24-Na	11	p	1712.43(20)	1712.43	0.0112(6)	0.0112	0.0006	0.00148(8)	0.00148	7.91e-05
23	24-Na	11	p	1741.09(5)	1741.09	0.00059(12)	0.00059	0.00012	7.8E-05(16)	7.78e-05	1.58e-05
23	24-Na	11	p	1743.33(4)	1743.33	0.00036(4)	0.00036	4e-05	4.7E-05(5)	4.75e-05	5.27e-06
23	24-Na	11	p	1767.14(6)	1767.14	0.00028(8)	0.00028	8e-05	3.7E-05(11)	3.69e-05	1.05e-05
23	24-Na	11	p	1770.34(5)	1770.34	0.00035(6)	0.00035	6e-05	4.6E-05(8)	4.61e-05	7.91e-06
23	24-Na	11	p	1773.23(4)	1773.23	0.00106(13)	0.00106	0.00013	1.40E-04(17)	0.00014	1.71e-05
23	24-Na	11	p	1832.06(4)	1832.06	0.00095(9)	0.00095	9e-05	1.25E-04(12)	0.000125	1.19e-05
23	24-Na	11	p	1842.21(7)	1842.21	0.00230(20)	0.0023	0.0002	0.00030(3)	0.000303	2.64e-05
23	24-Na	11	p	1846.92(6)	1846.92	0.00052(17)	0.00052	0.00017	6.9E-05(22)	6.85e-05	2.24e-05
23	24-Na	11	p	1859.56(4)	1859.56	2.3E-04(10)	0.00023	0.0001	3.0E-05(13)	3.03e-05	1.32e-05
23	24-Na	11	p	1876.49(7)	1876.49	1.5E-04(5)	0.00015	5e-05	2.0E-05(7)	1.98e-05	6.59e-06
23	24-Na	11	p	1885.421(14)	1885.42	0.0039(3)	0.0039	0.0003	0.00051(4)	0.000514	3.95e-05
23	24-Na	11	p	1899.06(4)	1899.06	0.0081(4)	0.0081	0.0004	0.00107(5)	0.00107	5.27e-05
23	24-Na	11	p	1899.86(3)	1899.86	0.0036(16)	0.0036	0.0016	0.00047(21)	0.000475	0.000211
23	24-Na	11	p	1914.44(3)	1914.44	0.00606(21)	0.00606	0.00021	0.00080(3)	0.000799	2.77e-05
23	24-Na	11	p	1928.16(4)	1928.16	0.00480(19)	0.0048	0.00019	0.000633(25)	0.000633	2.5e-05
23	24-Na	11	p	1928.37(4)	1928.37	0.0055(5)	0.0055	0.0005	0.00073(7)	0.000725	6.59e-05
23	24-Na	11	p	1950.112(23)	1950.11	0.0087(3)	0.0087	0.0003	0.00115(4)	0.00115	3.95e-05
23	24-Na	11	p	2009.78(10)	2009.78	0.00093(12)	0.00093	0.00012	1.23E-04(16)	0.000123	1.58e-05
23	24-Na	11	p	2017.54(20)	2017.54	0.00041(13)	0.00041	0.00013	5.4E-05(17)	5.4e-05	1.71e-05
23	24-Na	11	p	2019.50(8)	2019.5	0.0025(3)	0.0025	0.0003	0.00033(4)	0.00033	3.95e-05
23	24-Na	11	p	2025.139(22)	2025.14	0.0341(8)	0.0341	0.0008	0.00450(11)	0.0045	0.000105
23	24-Na	11	p	2027.104(25)	2027.1	0.0038(5)	0.0038	0.0005	0.00050(7)	0.000501	6.59e-05
23	24-Na	11	p	2030.318(23)	2030.32	0.0219(7)	0.0219	0.0007	0.00289(9)	0.00289	9.23e-05
23	24-Na	11	p	2060.7(6)	2060.7	0.00038(12)	0.00038	0.00012	5.0E-05(16)	5.01e-05	1.58e-05
23	24-Na	11	p	2066.60(3)	2066.6	0.00120(11)	0.0012	0.00011	1.58E-04(15)	0.000158	1.45e-05
23	24-Na	11	p	2071.78(3)	2071.78	0.0059(3)	0.0059	0.0003	0.00078(4)	0.000778	3.95e-05
23	24-Na	11	p	2107.13(5)	2107.13	1.1E-04(4)	0.00011	4e-05	1.5E-05(5)	1.45e-05	5.27e-06
23	24-Na	11	p	2117.76(14)	2117.76	1.0E-04(4)	0.0001	4e-05	1.3E-05(5)	1.32e-05	5.27e-06
23	24-Na	11	p	2131.32(3)	2131.32	2.4E-04(3)	0.00024	3e-05	3.2E-05(4)	3.16e-05	3.95e-06
23	24-Na	11	p	2208.40(3)	2208.4	0.0259(9)	0.0259	0.0009	0.00341(12)	0.00341	0.000119
23	24-Na	11	p	2220.05(4)	2220.05	0.00093(10)	0.00093	0.0001	1.23E-04(13)	0.000123	1.32e-05
23	24-Na	11	p	2237.58(4)	2237.58	0.00098(14)	0.00098	0.00014	1.29E-04(18)	0.000129	1.85e-05
23	24-Na	11	p	2242.67(4)	2242.67	0.00056(5)	0.00056	5e-05	7.4E-05(7)	7.38e-05	6.59e-06
23	24-Na	11	p	2247.85(4)	2247.85	0.00057(9)	0.00057	9e-05	7.5E-05(12)	7.51e-05	1.19e-05
23	24-Na	11	p	2269.19(20)	2269.19	0.00026(5)	0.00026	5e-05	3.4E-05(7)	3.43e-05	6.59e-06
23	24-Na	11	p	2270.07(3)	2270.07	1.6E-04(4)	0.00016	4e-05	2.1E-05(5)	2.11e-05	5.27e-06
23	24-Na	11	p	2271.20(10)	2271.2	0.00035(7)	0.00035	7e-05	4.6E-05(9)	4.61e-05	9.23e-06
23	24-Na	11	p	2286.65(7)	2286.65	0.00081(5)	0.00081	5e-05	1.07E-04(7)	0.000107	6.59e-06
23	24-Na	11	p	2301.2(6)	2301.2	2.5E-04(10)	0.00025	0.0001	3.3E-05(13)	3.3e-05	1.32e-05
23	24-Na	11	p	2310.63(7)	2310.63	1.8E-04(4)	0.00018	4e-05	2.4E-05(5)	2.37e-05	5.27e-06
23	24-Na	11	p	2314.36(5)	2314.36	0.00028(4)	0.00028	4e-05	3.7E-05(5)	3.69e-05	5.27e-06
23	24-Na	11	p	2337.84(7)	2337.84	0.00086(6)	0.00086	6e-05	1.13E-04(8)	0.000113	7.91e-06
23	24-Na	11	p	2350.13(7)	2350.13	1.8E-04(9)	0.00018	9e-05	2.4E-05(12)	2.37e-05	1.19e-05
23	24-Na	11	p	2361.026(21)	2361.03	0.0084(3)	0.0084	0.0003	0.00111(4)	0.00111	3.95e-05
23	24-Na	11	p	2397.433(25)	2397.43	0.0069(4)	0.0069	0.0004	0.00091(5)	0.00091	5.27e-05
23	24-Na	11	p	2400.36(4)	2400.36	0.0009(4)	0.0009	0.0004	1.2E-04(5)	0.000119	5.27e-05
23	24-Na	11	p	2403.57(4)	2403.57	0.00151(22)	0.00151	0.00022	2.0E-04(3)	0.000199	2.9e-05
23	24-Na	11	p	2414.457(21)	2414.46	0.0237(5)	0.0237	0.0005	0.00312(7)	0.00312	6.59e-05
23	24-Na	11	p	2505.439(21)	2505.44	0.0167(5)	0.0167	0.0005	0.00220(7)	0.0022	6.59e-05
23	24-Na	11	p	2517.81(3)	2517.81	0.0699(15)	0.0699	0.0015	0.00921(20)	0.00921	0.000198
23	24-Na	11	p	2524.01(8)	2524.01	0.00052(7)	0.00052	7e-05	6.9E-05(9)	6.85e-05	9.23e-06
23	24-Na	11	p	2546.33(3)	2546.33	2.5E-04(6)	0.00025	6e-05	3.3E-05(8)	3.3e-05	7.91e-06
23	24-Na	11	p	2555.99(3)	2555.99	0.00052(9)	0.00052	9e-05	6.9E-05(12)	6.85e-05	1.19e-05
23	24-Na	11	p	2584.70(8)	2584.7	0.00130(22)	0.0013	0.00022	1.7E-04(3)	0.000171	2.9e-05
23	24-Na	11	p	2588.94(20)	2588.94	0.00131(4)	0.00131	4e-05	1.73E-04(5)	0.000173	5.27e-06
23	24-Na	11	p	2595.49(3)	2595.49	0.0052(3)	0.0052	0.0003	0.00069(4)	0.000685	3.95e-05
23	24-Na	11	p	2630.66(3)	2630.66	0.00289(14)	0.00289	0.00014	0.000381(18)	0.000381	1.85e-05
23	24-Na	11	p	2658.06(4)	2658.06	2.4E-04(3)	0.00024	3e-05	3.2E-05(4)	3.16e-05	3.95e-06
23	24-Na	11	p	2660.59(8)	2660.59	2.3E-04(3)	0.00023	3e-05	3.0E-05(4)	3.03e-05	3.95e-06
23	24-Na	11	p	2701.56(11)	2701.56	1.72E-04(22)	0.000172	2.2e-05	2.3E-05(3)	2.27e-05	2.9e-06
23	24-Na	11	p	2715.87(3)	2715.87	0.00306(16)	0.00306	0.00016	0.000403(21)	0.000403	2.11e-05
23	24-Na	11	p	2752.271(23)	2752.27	0.0654(12)	0.0654	0.0012	0.00862(16)	0.00862	0.000158
23	24-Na	11	p	2763.17(7)	2763.17	0.0053(12)	0.0053	0.0012	0.00070(16)	0.000699	0.000158
23	24-Na	11	p	2790.03(4)	2790.03	0.00054(8)	0.00054	8e-05	7.1E-05(11)	7.12e-05	1.05e-05
23	24-Na	11	p	2808.468(22)	2808.47	0.0168(7)	0.0168	0.0007	0.00221(9)	0.00221	9.23e-05
23	24-Na	11	p	2849.93(3)	2849.93	0.00144(12)	0.00144	0.00012	1.90E-04(16)	0.00019	1.58e-05
23	24-Na	11	p	2860.355(20)	2860.36	0.0177(5)	0.0177	0.0005	0.00233(7)	0.00233	6.59e-05
23	24-Na	11	p	2865.534(22)	2865.53	0.0130(4)	0.013	0.0004	0.00171(5)	0.00171	5.27e-05
23	24-Na	11	p	2875.58(3)	2875.58	1.6E-04(8)	0.00016	8e-05	2.1E-05(11)	2.11e-05	1.05e-05
23	24-Na	11	p	2904.89(3)	2904.89	0.0059(3)	0.0059	0.0003	0.00078(4)	0.000778	3.95e-05
23	24-Na	11	p	2911.06(11)	2911.06	0.00031(7)	0.00031	7e-05	4.1E-05(9)	4.09e-05	9.23e-06
23	24-Na	11	p	2940.91(3)	2940.91	0.00347(18)	0.00347	0.00018	0.000457(24)	0.000457	2.37e-05
23	24-Na	11	p	2977.589(21)	2977.59	0.00050(5)	0.0005	5e-05	6.6E-05(7)	6.59e-05	6.59e-06
23	24-Na	11	p	2981.97(3)	2981.97	0.0142(6)	0.0142	0.0006	0.00187(8)	0.00187	7.91e-05
23	24-Na	11	p	3025.99(4)	3025.99	0.0146(6)	0.0146	0.0006	0.00192(8)	0.00192	7.91e-05
23	24-Na	11	p	3092.50(5)	3092.5	0.0025(4)	0.0025	0.0004	0.00033(5)	0.00033	5.27e-05
23	24-Na	11	p	3093.79(8)	3093.79	0.00280(20)	0.0028	0.0002	0.00037(3)	0.000369	2.64e-05
23	24-Na	11	p	3096.78(3)	3096.78	0.0199(7)	0.0199	0.0007	0.00262(9)	0.00262	9.23e-05
23	24-Na	11	p	3099.99(3)	3099.99	0.0160(9)	0.016	0.0009	0.00211(12)	0.00211	0.000119
23	24-Na	11	p	3116.97(4)	3116.97	0.00523(24)	0.00523	0.00024	0.00069(3)	0.000689	3.16e-05
23	24-Na	11	p	3168.51(6)	3168.51	2.1E-04(5)	0.00021	5e-05	2.8E-05(7)	2.77e-05	6.59e-06
23	24-Na	11	p	3173.92(3)	3173.92	0.00028(3)	0.00028	3e-05	3.7E-05(4)	3.69e-05	3.95e-06
23	24-Na	11	p	3181.71(4)	3181.71	0.00128(13)	0.00128	0.00013	1.69E-04(17)	0.000169	1.71e-05
23	24-Na	11	p	3198.84(3)	3198.84	0.00099(5)	0.00099	5e-05	1.31E-04(7)	0.000131	6.59e-06
23	24-Na	11	p	3209.59(10)	3209.59	0.00381(20)	0.00381	0.0002	0.00050(3)	0.000502	2.64e-05
23	24-Na	11	p	3214.22(4)	3214.22	0.0054(4)	0.0054	0.0004	0.00071(5)	0.000712	5.27e-05
23	24-Na	11	p	3231.28(7)	3231.28	2.0E-04(9)	0.0002	9e-05	2.6E-05(12)	2.64e-05	1.19e-05
23	24-Na	11	p	3244.35(8)	3244.35	2.6E-05(11)	2.6e-05	1.1e-05	3.4E-06(15)	3.43e-06	1.45e-06
23	24-Na	11	p	3271.06(7)	3271.06	0.00048(4)	0.00048	4e-05	6.3E-05(5)	6.33e-05	5.27e-06
23	24-Na	11	p	3277.32(10)	3277.32	0.00377(17)	0.00377	0.00017	0.000497(22)	0.000497	2.24e-05
23	24-Na	11	p	3295.92(3)	3295.92	2.6E-05(11)	2.6e-05	1.1e-05	3.4E-06(15)	3.43e-06	1.45e-06
23	24-Na	11	p	3303.44(5)	3303.44	0.00114(5)	0.00114	5e-05	1.50E-04(7)	0.00015	6.59e-06
23	24-Na	11	p	3331.15(7)	3331.15	0.00119(6)	0.00119	6e-05	1.57E-04(8)	0.000157	7.91e-06
23	24-Na	11	p	3343.28(6)	3343.28	0.00096(6)	0.00096	6e-05	1.27E-04(8)	0.000127	7.91e-06
23	24-Na	11	p	3369.94(4)	3369.94	0.0133(4)	0.0133	0.0004	0.00175(5)	0.00175	5.27e-05
23	24-Na	11	p	3409.39(3)	3409.39	0.00237(11)	0.00237	0.00011	0.000312(15)	0.000312	1.45e-05
23	24-Na	11	p	3413.97(3)	3413.97	0.00441(18)	0.00441	0.00018	0.000581(24)	0.000581	2.37e-05
23	24-Na	11	p	3492.77(4)	3492.77	0.00045(20)	0.00045	0.0002	6E-05(3)	5.93e-05	2.64e-05
23	24-Na	11	p	3504.94(3)	3504.94	0.00676(23)	0.00676	0.00023	0.00089(3)	0.000891	3.03e-05
23	24-Na	11	p	3546.00(3)	3546	0.00454(22)	0.00454	0.00022	0.00060(3)	0.000598	2.9e-05
23	24-Na	11	p	3575.85(11)	3575.85	1.6E-04(5)	0.00016	5e-05	2.1E-05(7)	2.11e-05	6.59e-06
23	24-Na	11	p	3587.460(25)	3587.46	0.0596(11)	0.0596	0.0011	0.00786(15)	0.00786	0.000145
23	24-Na	11	p	3627.90(7)	3627.9	0.00080(7)	0.0008	7e-05	1.05E-04(9)	0.000105	9.23e-06
23	24-Na	11	p	3632.76(7)	3632.76	0.00045(3)	0.00045	3e-05	5.9E-05(4)	5.93e-05	3.95e-06
23	24-Na	11	p	3643.655(20)	3643.66	0.0067(3)	0.0067	0.0003	0.00088(4)	0.000883	3.95e-05
23	24-Na	11	p	3698.15(3)	3698.15	0.00095(6)	0.00095	6e-05	1.25E-04(8)	0.000125	7.91e-06
23	24-Na	11	p	3703.33(3)	3703.33	0.00219(11)	0.00219	0.00011	0.000289(15)	0.000289	1.45e-05
23	24-Na	11	p	3712.726(24)	3712.73	0.000255(21)	0.000255	2.1e-05	3.4E-05(3)	3.36e-05	2.77e-06
23	24-Na	11	p	3723.74(7)	3723.74	0.00156(8)	0.00156	8e-05	2.06E-04(11)	0.000206	1.05e-05
23	24-Na	11	p	3734.632(20)	3734.63	0.00037(3)	0.00037	3e-05	4.9E-05(4)	4.88e-05	3.95e-06
23	24-Na	11	p	3744.82(4)	3744.82	1.77E-04(21)	0.000177	2.1e-05	2.3E-05(3)	2.33e-05	2.77e-06
23	24-Na	11	p	3770.37(7)	3770.37	0.00051(3)	0.00051	3e-05	6.7E-05(4)	6.72e-05	3.95e-06
23	24-Na	11	p	3775.55(7)	3775.55	6.8E-05(16)	6.8e-05	1.6e-05	9.0E-06(21)	8.96e-06	2.11e-06
23	24-Na	11	p	3878.10(3)	3878.1	0.0218(6)	0.0218	0.0006	0.00287(8)	0.00287	7.91e-05
23	24-Na	11	p	3943.13(9)	3943.13	0.00043(3)	0.00043	3e-05	5.7E-05(4)	5.67e-05	3.95e-06
23	24-Na	11	p	3969.08(3)	3969.08	0.00212(10)	0.00212	0.0001	0.000279(13)	0.000279	1.32e-05
23	24-Na	11	p	3981.450(25)	3981.45	0.0677(11)	0.0677	0.0011	0.00892(15)	0.00892	0.000145
23	24-Na	11	p	3997.25(4)	3997.25	0.00189(10)	0.00189	0.0001	2.49E-04(13)	0.000249	1.32e-05
23	24-Na	11	p	4055.14(5)	4055.14	0.0015(6)	0.0015	0.0006	2.0E-04(8)	0.000198	7.91e-05
23	24-Na	11	p	4055.265(24)	4055.26	0.0020(6)	0.002	0.0006	0.00026(8)	0.000264	7.91e-05
23	24-Na	11	p	4089.45(3)	4089.45	0.00201(10)	0.00201	0.0001	0.000265(13)	0.000265	1.32e-05
23	24-Na	11	p	4106.96(4)	4106.96	1.51E-04(22)	0.000151	2.2e-05	2.0E-05(3)	1.99e-05	2.9e-06
23	24-Na	11	p	4137.25(5)	4137.25	0.00077(6)	0.00077	6e-05	1.02E-04(8)	0.000102	7.91e-06
23	24-Na	11	p	4142.7(3)	4142.7	6.3E-05(16)	6.3e-05	1.6e-05	8.3E-06(21)	8.3e-06	2.11e-06
23	24-Na	11	p	4187.49(3)	4187.49	0.0073(5)	0.0073	0.0005	0.00096(7)	0.000962	6.59e-05
23	24-Na	11	p	4226.426(19)	4226.43	0.0018(3)	0.0018	0.0003	2.4E-04(4)	0.000237	3.95e-05
23	24-Na	11	p	4244.79(11)	4244.79	7.3E-05(11)	7.3e-05	1.1e-05	9.6E-06(15)	9.62e-06	1.45e-06
23	24-Na	11	p	4278.47(3)	4278.47	6.8E-05(6)	6.8e-05	6e-06	9.0E-06(8)	8.96e-06	7.91e-07
23	24-Na	11	p	4286.33(4)	4286.33	2.1E-05(5)	2.1e-05	5e-06	2.8E-06(7)	2.77e-06	6.59e-07
23	24-Na	11	p	4361.687(22)	4361.69	1.04E-04(9)	0.000104	9e-06	1.37E-05(12)	1.37e-05	1.19e-06
23	24-Na	11	p	4375.94(8)	4375.94	0.00051(4)	0.00051	4e-05	6.7E-05(5)	6.72e-05	5.27e-06
23	24-Na	11	p	4445.754(23)	4445.75	0.00229(13)	0.00229	0.00013	0.000302(17)	0.000302	1.71e-05
23	24-Na	11	p	4462.502(22)	4462.5	0.00067(7)	0.00067	7e-05	8.8E-05(9)	8.83e-05	9.23e-06
23	24-Na	11	p	4467.50(4)	4467.5	0.00141(8)	0.00141	8e-05	1.86E-04(11)	0.000186	1.05e-05
23	24-Na	11	p	4481.42(3)	4481.42	0.00090(5)	0.0009	5e-05	1.19E-04(7)	0.000119	6.59e-06
23	24-Na	11	p	4495.997(23)	4496	0.00193(12)	0.00193	0.00012	0.000254(16)	0.000254	1.58e-05
23	24-Na	11	p	4521.11(13)	4521.11	7.8E-05(13)	7.8e-05	1.3e-05	1.03E-05(17)	1.03e-05	1.71e-06
23	24-Na	11	p	4553.64(7)	4553.64	0.00048(21)	0.00048	0.00021	6E-05(3)	6.33e-05	2.77e-05
23	24-Na	11	p	4586.970(23)	4586.97	0.00072(4)	0.00072	4e-05	9.5E-05(5)	9.49e-05	5.27e-06
23	24-Na	11	p	4628.71(6)	4628.71	2.3E-04(10)	0.00023	0.0001	3.0E-05(13)	3.03e-05	1.32e-05
23	24-Na	11	p	4644.61(7)	4644.61	0.00026(11)	0.00026	0.00011	3.4E-05(15)	3.43e-05	1.45e-05
23	24-Na	11	p	4689.79(20)	4689.79	7.3E-05(16)	7.3e-05	1.6e-05	9.6E-06(21)	9.62e-06	2.11e-06
23	24-Na	11	p	4725.713(19)	4725.71	0.00053(10)	0.00053	0.0001	7.0E-05(13)	6.99e-05	1.32e-05
23	24-Na	11	p	4730.891(20)	4730.89	0.00164(9)	0.00164	9e-05	2.16E-04(12)	0.000216	1.19e-05
23	24-Na	11	p	4775.33(4)	4775.33	0.00085(5)	0.00085	5e-05	1.12E-04(7)	0.000112	6.59e-06
23	24-Na	11	p	4866.30(4)	4866.3	8.3E-05(7)	8.3e-05	7e-06	1.09E-05(9)	1.09e-05	9.23e-07
23	24-Na	11	p	4875.22(8)	4875.22	3.1E-05(6)	3.1e-05	6e-06	4.1E-06(8)	4.09e-06	7.91e-07
23	24-Na	11	p	4890.73(5)	4890.73	0.00153(9)	0.00153	9e-05	2.02E-04(12)	0.000202	1.19e-05
23	24-Na	11	p	4900.463(19)	4900.46	0.00078(7)	0.00078	7e-05	1.03E-04(9)	0.000103	9.23e-06
23	24-Na	11	p	4905.641(20)	4905.64	0.00026(4)	0.00026	4e-05	3.4E-05(5)	3.43e-05	5.27e-06
23	24-Na	11	p	4915.33(5)	4915.33	0.00030(4)	0.0003	4e-05	4.0E-05(5)	3.95e-05	5.27e-06
23	24-Na	11	p	4981.86(7)	4981.86	0.000302(23)	0.000302	2.3e-05	4.0E-05(3)	3.98e-05	3.03e-06
23	24-Na	11	p	5006.30(5)	5006.3	2.29E-04(16)	0.000229	1.6e-05	3.02E-05(21)	3.02e-05	2.11e-06
23	24-Na	11	p	5073.515(20)	5073.52	0.00207(12)	0.00207	0.00012	0.000273(16)	0.000273	1.58e-05
23	24-Na	11	p	5113.007(16)	5113.01	0.00250(14)	0.0025	0.00014	0.000330(18)	0.00033	1.85e-05
23	24-Na	11	p	5191.78(6)	5191.78	4.2E-05(19)	4.2e-05	1.9e-05	5.5E-06(25)	5.54e-06	2.5e-06
23	24-Na	11	p	5245.746(21)	5245.75	4.7E-05(7)	4.7e-05	7e-06	6.2E-06(9)	6.2e-06	9.23e-07
23	24-Na	11	p	5336.717(21)	5336.72	7.3E-05(8)	7.3e-05	8e-06	9.6E-06(11)	9.62e-06	1.05e-06
23	24-Na	11	p	5396.416(22)	5396.42	1.0E-05(5)	1e-05	5e-06	1.3E-06(7)	1.32e-06	6.59e-07
23	24-Na	11	p	5445.452(25)	5445.45	0.00077(4)	0.00077	4e-05	1.02E-04(5)	0.000102	5.27e-06
23	24-Na	11	p	5494.49(15)	5494.49	5.7E-05(6)	5.7e-05	6e-06	7.5E-06(8)	7.51e-06	7.91e-07
23	24-Na	11	p	5508.948(18)	5508.95	1.0E-05(5)	1e-05	5e-06	1.3E-06(7)	1.32e-06	6.59e-07
23	24-Na	11	p	5599.917(18)	5599.92	0.000458(24)	0.000458	2.4e-05	6.0E-05(3)	6.04e-05	3.16e-06
23	24-Na	11	p	5612.274(16)	5612.27	0.0026(11)	0.0026	0.0011	0.00034(15)	0.000343	0.000145
23	24-Na	11	p	5614.239(18)	5614.24	0.005(3)	0.005	0.003	0.0007(4)	0.000659	0.000395
23	24-Na	11	p	5617.452(17)	5617.45	0.016(5)	0.016	0.005	0.0021(7)	0.00211	0.000659
23	24-Na	11	p	5658.45(8)	5658.45	3.1E-05(6)	3.1e-05	6e-06	4.1E-06(8)	4.09e-06	7.91e-07
23	24-Na	11	p	5683.692(18)	5683.69	6.8E-05(11)	6.8e-05	1.1e-05	9.0E-06(15)	8.96e-06	1.45e-06
23	24-Na	11	p	5774.660(18)	5774.66	0.00116(7)	0.00116	7e-05	1.53E-04(9)	0.000153	9.23e-06
23	24-Na	11	p	6246.741(18)	6246.74	1.6E-05(5)	1.6e-05	5e-06	2.1E-06(7)	2.11e-06	6.59e-07
23	24-Na	11	p	6395.478(15)	6395.48	0.1000(20)	0.1	0.002	0.0132(3)	0.0132	0.000264
23	24-Na	11	p	6486.444(15)	6486.44	0.00187(11)	0.00187	0.00011	2.47E-04(15)	0.000247	1.45e-05
23	24-Na	11	p	6958.509(15)	6958.51	1.6E-05(5)	1.6e-05	5e-06	2.1E-06(7)	2.11e-06	6.59e-07
24	25-Mg	12	p	389.670(21)	389.67	0.00586(24)	0.00586	0.00024	0.00073(3)	0.000731	2.99e-05
24	25-Mg	12	p	585.00(3)	585	0.0314(11)	0.0314	0.0011	0.00392(14)	0.00392	0.000137
24	25-Mg	12	p	611.81(9)	611.81	1.2E-05(12)	1.2e-05	1.2e-05	1.5E-06(15)	1.5e-06	1.5e-06
24	25-Mg	12	p	836.83(6)	836.83	1.58E-04(15)	0.000158	1.5e-05	1.97E-05(19)	1.97e-05	1.87e-06
24	25-Mg	12	p	849.99(4)	849.99	6.6E-05(11)	6.6e-05	1.1e-05	8.2E-06(14)	8.23e-06	1.37e-06
24	25-Mg	12	p	862.96(3)	862.96	0.000410(21)	0.00041	2.1e-05	5.1E-05(3)	5.11e-05	2.62e-06
24	25-Mg	12	p	974.66(3)	974.66	0.00663(24)	0.00663	0.00024	0.00083(3)	0.000827	2.99e-05
24	25-Mg	12	p	989.99(10)	989.99	3.9E-05(8)	3.9e-05	8e-06	4.9E-06(10)	4.86e-06	9.97e-07
24	25-Mg	12	p	1379.64(9)	1379.64	8.4E-05(11)	8.4e-05	1.1e-05	1.05E-05(14)	1.05e-05	1.37e-06
24	25-Mg	12	p	1448.62(10)	1448.62	1.2E-05(12)	1.2e-05	1.2e-05	1.5E-06(15)	1.5e-06	1.5e-06
24	25-Mg	12	p	1474.75(10)	1474.75	1.2E-05(12)	1.2e-05	1.2e-05	1.5E-06(15)	1.5e-06	1.5e-06
24	25-Mg	12	p	1588.61(4)	1588.61	2.50E-04(23)	0.00025	2.3e-05	3.1E-05(3)	3.12e-05	2.87e-06
24	25-Mg	12	p	1702.95(15)	1702.95	3.2E-05(10)	3.2e-05	1e-05	4.0E-06(12)	3.99e-06	1.25e-06
24	25-Mg	12	p	1712.92(4)	1712.92	0.00118(7)	0.00118	7e-05	1.47E-04(9)	0.000147	8.73e-06
24	25-Mg	12	p	1964.61(10)	1964.61	8.1E-05(18)	8.1e-05	1.8e-05	1.01E-05(22)	1.01e-05	2.24e-06
24	25-Mg	12	p	1978.25(3)	1978.25	0.00111(5)	0.00111	5e-05	1.38E-04(6)	0.000138	6.23e-06
24	25-Mg	12	p	2214.06(15)	2214.06	0.00030(3)	0.0003	3e-05	3.7E-05(4)	3.74e-05	3.74e-06
24	25-Mg	12	p	2216.42(9)	2216.42	1.9E-04(3)	0.00019	3e-05	2.4E-05(4)	2.37e-05	3.74e-06
24	25-Mg	12	p	2438.54(3)	2438.54	0.00473(19)	0.00473	0.00019	0.000590(24)	0.00059	2.37e-05
24	25-Mg	12	p	2552.88(15)	2552.88	2.4E-05(9)	2.4e-05	9e-06	3.0E-06(11)	2.99e-06	1.12e-06
24	25-Mg	12	p	2563.21(4)	2563.21	5.5E-05(16)	5.5e-05	1.6e-05	6.9E-06(20)	6.86e-06	1.99e-06
24	25-Mg	12	p	2801.37(9)	2801.37	1.31E-04(16)	0.000131	1.6e-05	1.63E-05(20)	1.63e-05	1.99e-06
24	25-Mg	12	p	2828.172(25)	2828.17	0.0240(8)	0.024	0.0008	0.00299(10)	0.00299	9.97e-05
24	25-Mg	12	p	2972.2(5)	2972.2	7.1E-05(18)	7.1e-05	1.8e-05	8.9E-06(22)	8.85e-06	2.24e-06
24	25-Mg	12	p	3054.00(3)	3054	0.0083(3)	0.0083	0.0003	0.00103(4)	0.00103	3.74e-05
24	25-Mg	12	p	3301.41(3)	3301.41	0.00620(24)	0.0062	0.00024	0.00077(3)	0.000773	2.99e-05
24	25-Mg	12	p	3413.10(3)	3413.1	0.00401(16)	0.00401	0.00016	0.000500(20)	0.0005	1.99e-05
24	25-Mg	12	p	3691.02(3)	3691.02	0.00068(4)	0.00068	4e-05	8.5E-05(5)	8.48e-05	4.99e-06
24	25-Mg	12	p	3916.84(3)	3916.84	0.0320(11)	0.032	0.0011	0.00399(14)	0.00399	0.000137
24	25-Mg	12	p	4141.31(14)	4141.31	1.54E-04(16)	0.000154	1.6e-05	1.92E-05(20)	1.92e-05	1.99e-06
24	25-Mg	12	p	4528.55(9)	4528.55	0.00035(3)	0.00035	3e-05	4.4E-05(4)	4.36e-05	3.74e-06
24	25-Mg	12	p	4766.69(4)	4766.69	0.000327(22)	0.000327	2.2e-05	4.1E-05(3)	4.08e-05	2.74e-06
24	25-Mg	12	p	6354.98(3)	6354.98	0.00106(6)	0.00106	6e-05	1.32E-04(8)	0.000132	7.48e-06
24	25-Mg	12	p	6744.54(3)	6744.54	1.42E-04(25)	0.000142	2.5e-05	1.8E-05(3)	1.77e-05	3.12e-06
24	25-Mg	12	p	7329.38(4)	7329.38	1.4E-05(3)	1.4e-05	3e-06	1.7E-06(4)	1.75e-06	3.74e-07
25	26-Mg	12	p	287.3(3)	287.3	6.8E-06(20)	6.8e-06	2e-06	8.5E-07(25)	8.48e-07	2.49e-07
25	26-Mg	12	p	347.18(8)	347.18	1.20E-05(20)	1.2e-05	2e-06	1.50E-06(25)	1.5e-06	2.49e-07
25	26-Mg	12	p	374.42(5)	374.42	2.3E-05(3)	2.3e-05	3e-06	2.9E-06(4)	2.87e-06	3.74e-07
25	26-Mg	12	p	408.57(3)	408.57	4.8E-06(11)	4.8e-06	1.1e-06	6.0E-07(14)	5.98e-07	1.37e-07
25	26-Mg	12	p	409.74(10)	409.74	4.8E-06(11)	4.8e-06	1.1e-06	6.0E-07(14)	5.98e-07	1.37e-07
25	26-Mg	12	p	411.29(18)	411.29	6.8E-06(13)	6.8e-06	1.3e-06	8.5E-07(16)	8.48e-07	1.62e-07
25	26-Mg	12	p	493.20(4)	493.2	8.7E-05(11)	8.7e-05	1.1e-05	1.08E-05(14)	1.08e-05	1.37e-06
25	26-Mg	12	p	502.61(4)	502.61	1.9E-05(4)	1.9e-05	4e-06	2.4E-06(5)	2.37e-06	4.99e-07
25	26-Mg	12	p	730.72(6)	730.72	1.54E-04(6)	0.000154	6e-06	1.92E-05(8)	1.92e-05	7.48e-07
25	26-Mg	12	p	742.79(8)	742.79	2.3E-05(4)	2.3e-05	4e-06	2.9E-06(5)	2.87e-06	4.99e-07
25	26-Mg	12	p	833.71(4)	833.71	4.6E-05(8)	4.6e-05	8e-06	5.7E-06(10)	5.74e-06	9.97e-07
25	26-Mg	12	p	873.05(21)	873.05	7.7E-06(23)	7.7e-06	2.3e-06	1.0E-06(3)	9.6e-07	2.87e-07
25	26-Mg	12	p	966.46(7)	966.46	4.0E-05(4)	4e-05	4e-06	5.0E-06(5)	4.99e-06	4.99e-07
25	26-Mg	12	p	990.71(11)	990.71	3.0E-05(3)	3e-05	3e-06	3.7E-06(4)	3.74e-06	3.74e-07
25	26-Mg	12	p	1003.14(3)	1003.14	0.00161(6)	0.00161	6e-05	2.01E-04(8)	0.000201	7.48e-06
25	26-Mg	12	p	1129.575(23)	1129.58	0.00891(25)	0.00891	0.00025	0.00111(3)	0.00111	3.12e-05
25	26-Mg	12	p	1157.19(5)	1157.19	1.27E-04(8)	0.000127	8e-06	1.58E-05(10)	1.58e-05	9.97e-07
25	26-Mg	12	p	1224.15(8)	1224.15	1.7E-05(4)	1.7e-05	4e-06	2.1E-06(5)	2.12e-06	4.99e-07
25	26-Mg	12	p	1236.62(4)	1236.62	1.14E-04(6)	0.000114	6e-06	1.42E-05(8)	1.42e-05	7.48e-07
25	26-Mg	12	p	1290.28(4)	1290.28	7.1E-05(6)	7.1e-05	6e-06	8.9E-06(8)	8.85e-06	7.48e-07
25	26-Mg	12	p	1350.19(4)	1350.19	1.5E-05(3)	1.5e-05	3e-06	1.9E-06(4)	1.87e-06	3.74e-07
25	26-Mg	12	p	1358.55(13)	1358.55	3.4E-06(12)	3.4e-06	1.2e-06	4.2E-07(15)	4.24e-07	1.5e-07
25	26-Mg	12	p	1365.59(10)	1365.59	6.0E-05(8)	6e-05	8e-06	7.5E-06(10)	7.48e-06	9.97e-07
25	26-Mg	12	p	1394.14(4)	1394.14	1.90E-04(10)	0.00019	1e-05	2.37E-05(12)	2.37e-05	1.25e-06
25	26-Mg	12	p	1411.70(3)	1411.7	0.00130(5)	0.0013	5e-05	1.62E-04(6)	0.000162	6.23e-06
25	26-Mg	12	p	1519.09(4)	1519.09	0.000255(10)	0.000255	1e-05	3.18E-05(12)	3.18e-05	1.25e-06
25	26-Mg	12	p	1534.55(6)	1534.55	3.0E-05(4)	3e-05	4e-06	3.7E-06(5)	3.74e-06	4.99e-07
25	26-Mg	12	p	1554.57(5)	1554.57	1.26E-05(22)	1.26e-05	2.2e-06	1.6E-06(3)	1.57e-06	2.74e-07
25	26-Mg	12	p	1566.97(9)	1566.97	4.6E-05(4)	4.6e-05	4e-06	5.7E-06(5)	5.74e-06	4.99e-07
25	26-Mg	12	p	1620.70(5)	1620.7	3.4E-05(5)	3.4e-05	5e-06	4.2E-06(6)	4.24e-06	6.23e-07
25	26-Mg	12	p	1642.06(4)	1642.06	4.1E-05(6)	4.1e-05	6e-06	5.1E-06(8)	5.11e-06	7.48e-07
25	26-Mg	12	p	1665.36(5)	1665.36	1.20E-04(6)	0.00012	6e-06	1.50E-05(8)	1.5e-05	7.48e-07
25	26-Mg	12	p	1767.59(3)	1767.59	0.000307(14)	0.000307	1.4e-05	3.83E-05(17)	3.83e-05	1.75e-06
25	26-Mg	12	p	1774.14(10)	1774.14	7.6E-05(15)	7.6e-05	1.5e-05	9.5E-06(19)	9.48e-06	1.87e-06
25	26-Mg	12	p	1775.31(3)	1775.31	0.00129(5)	0.00129	5e-05	1.61E-04(6)	0.000161	6.23e-06
25	26-Mg	12	p	1779.76(6)	1779.76	1.26E-04(8)	0.000126	8e-06	1.57E-05(10)	1.57e-05	9.97e-07
25	26-Mg	12	p	1792.87(4)	1792.87	9.0E-05(8)	9e-05	8e-06	1.12E-05(10)	1.12e-05	9.97e-07
25	26-Mg	12	p	1808.668(22)	1808.67	0.0180(5)	0.018	0.0005	0.00224(6)	0.00224	6.23e-05
25	26-Mg	12	p	1854.4(3)	1854.4	2.3E-05(5)	2.3e-05	5e-06	2.9E-06(6)	2.87e-06	6.23e-07
25	26-Mg	12	p	1872.70(7)	1872.7	9.7E-06(20)	9.7e-06	2e-06	1.21E-06(25)	1.21e-06	2.49e-07
25	26-Mg	12	p	1896.72(3)	1896.72	0.00094(4)	0.00094	4e-05	1.17E-04(5)	0.000117	4.99e-06
25	26-Mg	12	p	2033.85(4)	2033.85	5.8E-05(6)	5.8e-05	6e-06	7.2E-06(8)	7.23e-06	7.48e-07
25	26-Mg	12	p	2041.18(4)	2041.18	4.6E-05(6)	4.6e-05	6e-06	5.7E-06(8)	5.74e-06	7.48e-07
25	26-Mg	12	p	2048.27(21)	2048.27	2.0E-05(3)	2e-05	3e-06	2.5E-06(4)	2.49e-06	3.74e-07
25	26-Mg	12	p	2132.67(3)	2132.67	0.00089(4)	0.00089	4e-05	1.11E-04(5)	0.000111	4.99e-06
25	26-Mg	12	p	2133.7(3)	2133.7	3.1E-05(5)	3.1e-05	5e-06	3.9E-06(6)	3.87e-06	6.23e-07
25	26-Mg	12	p	2183.85(3)	2183.85	1.85E-04(9)	0.000185	9e-06	2.31E-05(11)	2.31e-05	1.12e-06
25	26-Mg	12	p	2189.57(4)	2189.57	0.000592(22)	0.000592	2.2e-05	7.4E-05(3)	7.38e-05	2.74e-06
25	26-Mg	12	p	2264.39(9)	2264.39	3.6E-05(5)	3.6e-05	5e-06	4.5E-06(6)	4.49e-06	6.23e-07
25	26-Mg	12	p	2291.18(5)	2291.18	2.2E-05(4)	2.2e-05	4e-06	2.7E-06(5)	2.74e-06	4.99e-07
25	26-Mg	12	p	2353.27(4)	2353.27	0.000447(21)	0.000447	2.1e-05	5.6E-05(3)	5.57e-05	2.62e-06
25	26-Mg	12	p	2381.34(8)	2381.34	4.9E-05(6)	4.9e-05	6e-06	6.1E-06(8)	6.11e-06	7.48e-07
25	26-Mg	12	p	2387.34(7)	2387.34	1.09E-04(7)	0.000109	7e-06	1.36E-05(9)	1.36e-05	8.73e-07
25	26-Mg	12	p	2426.12(3)	2426.12	0.000519(20)	0.000519	2e-05	6.47E-05(25)	6.47e-05	2.49e-06
25	26-Mg	12	p	2510.02(4)	2510.02	0.00058(3)	0.00058	3e-05	7.2E-05(4)	7.23e-05	3.74e-06
25	26-Mg	12	p	2513.60(4)	2513.6	0.000279(19)	0.000279	1.9e-05	3.48E-05(24)	3.48e-05	2.37e-06
25	26-Mg	12	p	2523.65(4)	2523.65	0.00100(4)	0.001	4e-05	1.25E-04(5)	0.000125	4.99e-06
25	26-Mg	12	p	2541.21(3)	2541.21	0.00148(7)	0.00148	7e-05	1.85E-04(9)	0.000185	8.73e-06
25	26-Mg	12	p	2543.75(4)	2543.75	5.9E-05(8)	5.9e-05	8e-06	7.4E-06(10)	7.36e-06	9.97e-07
25	26-Mg	12	p	2557.39(5)	2557.39	4.3E-05(5)	4.3e-05	5e-06	5.4E-06(6)	5.36e-06	6.23e-07
25	26-Mg	12	p	2560.77(6)	2560.77	1.54E-04(9)	0.000154	9e-06	1.92E-05(11)	1.92e-05	1.12e-06
25	26-Mg	12	p	2589.29(6)	2589.29	9.7E-05(6)	9.7e-05	6e-06	1.21E-05(8)	1.21e-05	7.48e-07
25	26-Mg	12	p	2634.15(9)	2634.15	7.9E-05(6)	7.9e-05	6e-06	9.9E-06(8)	9.85e-06	7.48e-07
25	26-Mg	12	p	2697.46(5)	2697.46	3.9E-05(5)	3.9e-05	5e-06	4.9E-06(6)	4.86e-06	6.23e-07
25	26-Mg	12	p	2752.61(12)	2752.61	2.3E-05(4)	2.3e-05	4e-06	2.9E-06(5)	2.87e-06	4.99e-07
25	26-Mg	12	p	2777.21(10)	2777.21	5.1E-05(6)	5.1e-05	6e-06	6.4E-06(8)	6.36e-06	7.48e-07
25	26-Mg	12	p	2842.28(9)	2842.28	2.23E-04(12)	0.000223	1.2e-05	2.78E-05(15)	2.78e-05	1.5e-06
25	26-Mg	12	p	2865.47(13)	2865.47	1.62E-04(12)	0.000162	1.2e-05	2.02E-05(15)	2.02e-05	1.5e-06
25	26-Mg	12	p	2908.00(8)	2908	0.000266(15)	0.000266	1.5e-05	3.32E-05(19)	3.32e-05	1.87e-06
25	26-Mg	12	p	2911.12(3)	2911.12	1.67E-04(14)	0.000167	1.4e-05	2.08E-05(17)	2.08e-05	1.75e-06
25	26-Mg	12	p	2928.68(4)	2928.68	2.00E-04(14)	0.0002	1.4e-05	2.49E-05(17)	2.49e-05	1.75e-06
25	26-Mg	12	p	2932.48(4)	2932.48	8.8E-05(12)	8.8e-05	1.2e-05	1.10E-05(15)	1.1e-05	1.5e-06
25	26-Mg	12	p	2934.73(4)	2934.73	4.1E-05(9)	4.1e-05	9e-06	5.1E-06(11)	5.11e-06	1.12e-06
25	26-Mg	12	p	2938.159(25)	2938.16	0.00094(4)	0.00094	4e-05	1.17E-04(5)	0.000117	4.99e-06
25	26-Mg	12	p	2963.67(5)	2963.67	0.000292(21)	0.000292	2.1e-05	3.6E-05(3)	3.64e-05	2.62e-06
25	26-Mg	12	p	3016.16(4)	3016.16	8.1E-05(10)	8.1e-05	1e-05	1.01E-05(12)	1.01e-05	1.25e-06
25	26-Mg	12	p	3020.6(3)	3020.6	0	0	3e-05	0	0	3.74e-06
25	26-Mg	12	p	3026.21(3)	3026.21	4.4E-05(6)	4.4e-05	6e-06	5.5E-06(8)	5.49e-06	7.48e-07
25	26-Mg	12	p	3029.79(5)	3029.79	2.1E-05(3)	2.1e-05	3e-06	2.6E-06(4)	2.62e-06	3.74e-07
25	26-Mg	12	p	3040.1(4)	3040.1	1.23E-04(8)	0.000123	8e-06	1.53E-05(10)	1.53e-05	9.97e-07
25	26-Mg	12	p	3092.34(7)	3092.34	0.000258(15)	0.000258	1.5e-05	3.22E-05(19)	3.22e-05	1.87e-06
25	26-Mg	12	p	3157.93(9)	3157.93	1.6E-05(4)	1.6e-05	4e-06	2.0E-06(5)	1.99e-06	4.99e-07
25	26-Mg	12	p	3186.91(3)	3186.91	7.6E-05(9)	7.6e-05	9e-06	9.5E-06(11)	9.48e-06	1.12e-06
25	26-Mg	12	p	3191.42(4)	3191.42	3.5E-05(9)	3.5e-05	9e-06	4.4E-06(11)	4.36e-06	1.12e-06
25	26-Mg	12	p	3208.97(4)	3208.97	0.000398(19)	0.000398	1.9e-05	4.96E-05(24)	4.96e-05	2.37e-06
25	26-Mg	12	p	3262.57(10)	3262.57	3.7E-05(5)	3.7e-05	5e-06	4.6E-06(6)	4.61e-06	6.23e-07
25	26-Mg	12	p	3319.65(3)	3319.65	0.00100(4)	0.001	4e-05	1.25E-04(5)	0.000125	4.99e-06
25	26-Mg	12	p	3341.00(4)	3341	0.00046(3)	0.00046	3e-05	5.7E-05(4)	5.74e-05	3.74e-06
25	26-Mg	12	p	3367.39(16)	3367.39	8.5E-05(6)	8.5e-05	6e-06	1.06E-05(8)	1.06e-05	7.48e-07
25	26-Mg	12	p	3395.6(4)	3395.6	2.3E-05(3)	2.3e-05	3e-06	2.9E-06(4)	2.87e-06	3.74e-07
25	26-Mg	12	p	3406.41(16)	3406.41	0.0014(5)	0.0014	0.0005	1.7E-04(6)	0.000175	6.23e-05
25	26-Mg	12	p	3429.1(3)	3429.1	5.2E-05(8)	5.2e-05	8e-06	6.5E-06(10)	6.48e-06	9.97e-07
25	26-Mg	12	p	3448.32(5)	3448.32	3.3E-05(5)	3.3e-05	5e-06	4.1E-06(6)	4.11e-06	6.23e-07
25	26-Mg	12	p	3473.13(9)	3473.13	8.9E-05(8)	8.9e-05	8e-06	1.11E-05(10)	1.11e-05	9.97e-07
25	26-Mg	12	p	3482.74(4)	3482.74	3.0E-05(4)	3e-05	4e-06	3.7E-06(5)	3.74e-06	4.99e-07
25	26-Mg	12	p	3500.07(10)	3500.07	5.8E-06(20)	5.8e-06	2e-06	7.2E-07(25)	7.23e-07	2.49e-07
25	26-Mg	12	p	3551.19(3)	3551.19	0.00109(4)	0.00109	4e-05	1.36E-04(5)	0.000136	4.99e-06
25	26-Mg	12	p	3599.94(4)	3599.94	1.52E-04(10)	0.000152	1e-05	1.90E-05(12)	1.9e-05	1.25e-06
25	26-Mg	12	p	3611.49(5)	3611.49	4.7E-05(9)	4.7e-05	9e-06	5.9E-06(11)	5.86e-06	1.12e-06
25	26-Mg	12	p	3667.08(6)	3667.08	1.7E-05(4)	1.7e-05	4e-06	2.1E-06(5)	2.12e-06	4.99e-07
25	26-Mg	12	p	3695.69(10)	3695.69	9.0E-05(9)	9e-05	9e-06	1.12E-05(11)	1.12e-05	1.12e-06
25	26-Mg	12	p	3722.0(3)	3722	7.5E-05(6)	7.5e-05	6e-06	9.4E-06(8)	9.35e-06	7.48e-07
25	26-Mg	12	p	3744.00(3)	3744	0.00136(5)	0.00136	5e-05	1.70E-04(6)	0.00017	6.23e-06
25	26-Mg	12	p	3783.73(16)	3783.73	1.9E-05(6)	1.9e-05	6e-06	2.4E-06(8)	2.37e-06	7.48e-07
25	26-Mg	12	p	3807.09(11)	3807.09	3.2E-05(6)	3.2e-05	6e-06	4.0E-06(8)	3.99e-06	7.48e-07
25	26-Mg	12	p	3810.13(4)	3810.13	0.00097(4)	0.00097	4e-05	1.21E-04(5)	0.000121	4.99e-06
25	26-Mg	12	p	3831.480(24)	3831.48	0.00418(14)	0.00418	0.00014	0.000521(17)	0.000521	1.75e-05
25	26-Mg	12	p	3882.06(12)	3882.06	5.8E-05(8)	5.8e-05	8e-06	7.2E-06(10)	7.23e-06	9.97e-07
25	26-Mg	12	p	3937.75(3)	3937.75	0.000254(13)	0.000254	1.3e-05	3.17E-05(16)	3.17e-05	1.62e-06
25	26-Mg	12	p	3993.19(9)	3993.19	1.69E-04(10)	0.000169	1e-05	2.11E-05(12)	2.11e-05	1.25e-06
25	26-Mg	12	p	4001.88(8)	4001.88	4.8E-05(9)	4.8e-05	9e-06	6.0E-06(11)	5.98e-06	1.12e-06
25	26-Mg	12	p	4030.88(8)	4030.88	1.76E-04(10)	0.000176	1e-05	2.19E-05(12)	2.19e-05	1.25e-06
25	26-Mg	12	p	4123.25(8)	4123.25	2.5E-05(5)	2.5e-05	5e-06	3.1E-06(6)	3.12e-06	6.23e-07
25	26-Mg	12	p	4139.62(10)	4139.62	2.7E-05(4)	2.7e-05	4e-06	3.4E-06(5)	3.37e-06	4.99e-07
25	26-Mg	12	p	4160.94(9)	4160.94	9.3E-05(7)	9.3e-05	7e-06	1.16E-05(9)	1.16e-05	8.73e-07
25	26-Mg	12	p	4181.82(6)	4181.82	2.2E-05(4)	2.2e-05	4e-06	2.7E-06(5)	2.74e-06	4.99e-07
25	26-Mg	12	p	4216.38(3)	4216.38	0.00145(5)	0.00145	5e-05	1.81E-04(6)	0.000181	6.23e-06
25	26-Mg	12	p	4316.33(3)	4316.33	6.4E-05(8)	6.4e-05	8e-06	8.0E-06(10)	7.98e-06	9.97e-07
25	26-Mg	12	p	4322.65(3)	4322.65	0.000315(18)	0.000315	1.8e-05	3.93E-05(22)	3.93e-05	2.24e-06
25	26-Mg	12	p	4332.13(4)	4332.13	7.5E-05(8)	7.5e-05	8e-06	9.4E-06(10)	9.35e-06	9.97e-07
25	26-Mg	12	p	4347.04(11)	4347.04	9.9E-05(5)	9.9e-05	5e-06	1.23E-05(6)	1.23e-05	6.23e-07
25	26-Mg	12	p	4355.23(8)	4355.23	2.5E-05(4)	2.5e-05	4e-06	3.1E-06(5)	3.12e-06	4.99e-07
25	26-Mg	12	p	4410.13(3)	4410.13	0.00067(4)	0.00067	4e-05	8.4E-05(5)	8.35e-05	4.99e-06
25	26-Mg	12	p	4423.82(8)	4423.82	2.1E-05(3)	2.1e-05	3e-06	2.6E-06(4)	2.62e-06	3.74e-07
25	26-Mg	12	p	4458.44(10)	4458.44	9.3E-05(6)	9.3e-05	6e-06	1.16E-05(8)	1.16e-05	7.48e-07
25	26-Mg	12	p	4489.95(4)	4489.95	2.1E-05(3)	2.1e-05	3e-06	2.6E-06(4)	2.62e-06	3.74e-07
25	26-Mg	12	p	4552.98(5)	4552.98	1.60E-04(13)	0.00016	1.3e-05	1.99E-05(16)	1.99e-05	1.62e-06
25	26-Mg	12	p	4602.93(3)	4602.93	0.000363(17)	0.000363	1.7e-05	4.53E-05(21)	4.53e-05	2.12e-06
25	26-Mg	12	p	4834.65(4)	4834.65	1.19E-04(10)	0.000119	1e-05	1.48E-05(12)	1.48e-05	1.25e-06
25	26-Mg	12	p	4885.84(8)	4885.84	2.8E-05(4)	2.8e-05	4e-06	3.5E-06(5)	3.49e-06	4.99e-07
25	26-Mg	12	p	4936.49(11)	4936.49	6.4E-05(7)	6.4e-05	7e-06	8.0E-06(9)	7.98e-06	8.73e-07
25	26-Mg	12	p	4961.48(5)	4961.48	1.55E-04(11)	0.000155	1.1e-05	1.93E-05(14)	1.93e-05	1.37e-06
25	26-Mg	12	p	4967.19(3)	4967.19	0.00162(7)	0.00162	7e-05	2.02E-04(9)	0.000202	8.73e-06
25	26-Mg	12	p	4974.92(4)	4974.92	2.5E-05(4)	2.5e-05	4e-06	3.1E-06(5)	3.12e-06	4.99e-07
25	26-Mg	12	p	4992.46(5)	4992.46	3.8E-05(6)	3.8e-05	6e-06	4.7E-06(8)	4.74e-06	7.48e-07
25	26-Mg	12	p	5020.85(5)	5020.85	1.9E-05(3)	1.9e-05	3e-06	2.4E-06(4)	2.37e-06	3.74e-07
25	26-Mg	12	p	5067.14(3)	5067.14	0.00096(4)	0.00096	4e-05	1.20E-04(5)	0.00012	4.99e-06
25	26-Mg	12	p	5077.14(6)	5077.14	1.3E-05(4)	1.3e-05	4e-06	1.6E-06(5)	1.62e-06	4.99e-07
25	26-Mg	12	p	5223.38(5)	5223.38	1.60E-04(12)	0.00016	1.2e-05	1.99E-05(15)	1.99e-05	1.5e-06
25	26-Mg	12	p	5246.08(8)	5246.08	5.4E-05(14)	5.4e-05	1.4e-05	6.7E-06(17)	6.73e-06	1.75e-06
25	26-Mg	12	p	5252.64(8)	5252.64	5.3E-05(6)	5.3e-05	6e-06	6.6E-06(8)	6.61e-06	7.48e-07
25	26-Mg	12	p	5290.32(9)	5290.32	2.8E-05(5)	2.8e-05	5e-06	3.5E-06(6)	3.49e-06	6.23e-07
25	26-Mg	12	p	5291.15(4)	5291.15	1.7E-05(3)	1.7e-05	3e-06	2.1E-06(4)	2.12e-06	3.74e-07
25	26-Mg	12	p	5311.79(9)	5311.79	1.76E-04(11)	0.000176	1.1e-05	2.19E-05(14)	2.19e-05	1.37e-06
25	26-Mg	12	p	5376.85(10)	5376.85	1.3E-05(3)	1.3e-05	3e-06	1.6E-06(4)	1.62e-06	3.74e-07
25	26-Mg	12	p	5383.40(4)	5383.4	1.3E-05(3)	1.3e-05	3e-06	1.6E-06(4)	1.62e-06	3.74e-07
25	26-Mg	12	p	5401.45(12)	5401.45	4.4E-05(4)	4.4e-05	4e-06	5.5E-06(5)	5.49e-06	4.99e-07
25	26-Mg	12	p	5452.025(25)	5452.02	0.00206(7)	0.00206	7e-05	0.000257(9)	0.000257	8.73e-06
25	26-Mg	12	p	5523.35(5)	5523.35	3.1E-05(5)	3.1e-05	5e-06	3.9E-06(6)	3.87e-06	6.23e-07
25	26-Mg	12	p	5539.50(3)	5539.5	2.16E-04(13)	0.000216	1.3e-05	2.69E-05(16)	2.69e-05	1.62e-06
25	26-Mg	12	p	5561.5(3)	5561.5	1.2E-05(3)	1.2e-05	3e-06	1.5E-06(4)	1.5e-06	3.74e-07
25	26-Mg	12	p	5593.27(6)	5593.27	3.4E-05(4)	3.4e-05	4e-06	4.2E-06(5)	4.24e-06	4.99e-07
25	26-Mg	12	p	5616.41(6)	5616.41	5.2E-05(5)	5.2e-05	5e-06	6.5E-06(6)	6.48e-06	6.23e-07
25	26-Mg	12	p	5631.86(5)	5631.86	2.3E-05(3)	2.3e-05	3e-06	2.9E-06(4)	2.87e-06	3.74e-07
25	26-Mg	12	p	5690.44(12)	5690.44	4.8E-06(20)	4.8e-06	2e-06	6.0E-07(25)	5.98e-07	2.49e-07
25	26-Mg	12	p	5732.29(3)	5732.29	1.64E-04(12)	0.000164	1.2e-05	2.04E-05(15)	2.04e-05	1.5e-06
25	26-Mg	12	p	5766.67(8)	5766.67	6.2E-05(6)	6.2e-05	6e-06	7.7E-06(8)	7.73e-06	7.48e-07
25	26-Mg	12	p	5800.74(4)	5800.74	0.000303(13)	0.000303	1.3e-05	3.78E-05(16)	3.78e-05	1.62e-06
25	26-Mg	12	p	5914.28(5)	5914.28	0	0	3e-05	0	0	3.74e-06
25	26-Mg	12	p	5924.7(4)	5924.7	1.07E-05(22)	1.07e-05	2.2e-06	1.3E-06(3)	1.33e-06	2.74e-07
25	26-Mg	12	p	5964.42(4)	5964.42	5.7E-05(6)	5.7e-05	6e-06	7.1E-06(8)	7.11e-06	7.48e-07
25	26-Mg	12	p	6011.61(6)	6011.61	2.9E-05(4)	2.9e-05	4e-06	3.6E-06(5)	3.62e-06	4.99e-07
25	26-Mg	12	p	6105.69(21)	6105.69	1.3E-05(3)	1.3e-05	3e-06	1.6E-06(4)	1.62e-06	3.74e-07
25	26-Mg	12	p	6120.11(4)	6120.11	4.8E-05(4)	4.8e-05	4e-06	6.0E-06(5)	5.98e-06	4.99e-07
25	26-Mg	12	p	6191.09(7)	6191.09	5.2E-05(4)	5.2e-05	4e-06	6.5E-06(5)	6.48e-06	4.99e-07
25	26-Mg	12	p	6243.4(4)	6243.4	2.4E-05(6)	2.4e-05	6e-06	3.0E-06(8)	2.99e-06	7.48e-07
25	26-Mg	12	p	6249.07(5)	6249.07	8.7E-06(20)	8.7e-06	2e-06	1.08E-06(25)	1.08e-06	2.49e-07
25	26-Mg	12	p	6257.21(3)	6257.21	6.6E-05(7)	6.6e-05	7e-06	8.2E-06(9)	8.23e-06	8.73e-07
25	26-Mg	12	p	6266.62(6)	6266.62	2.7E-05(4)	2.7e-05	4e-06	3.4E-06(5)	3.37e-06	4.99e-07
25	26-Mg	12	p	6375.41(8)	6375.41	1.92E-04(15)	0.000192	1.5e-05	2.39E-05(19)	2.39e-05	1.87e-06
25	26-Mg	12	p	6386.32(4)	6386.32	7.9E-05(8)	7.9e-05	8e-06	9.9E-06(10)	9.85e-06	9.97e-07
25	26-Mg	12	p	6417.93(14)	6417.93	6.5E-05(7)	6.5e-05	7e-06	8.1E-06(9)	8.1e-06	8.73e-07
25	26-Mg	12	p	6441.12(9)	6441.12	6.7E-06(14)	6.7e-06	1.4e-06	8.4E-07(17)	8.35e-07	1.75e-07
25	26-Mg	12	p	6488.54(5)	6488.54	5.5E-05(6)	5.5e-05	6e-06	6.9E-06(8)	6.86e-06	7.48e-07
25	26-Mg	12	p	6649.21(9)	6649.21	4.9E-05(4)	4.9e-05	4e-06	6.1E-06(5)	6.11e-06	4.99e-07
25	26-Mg	12	p	6657.54(5)	6657.54	2.3E-05(4)	2.3e-05	4e-06	2.9E-06(5)	2.87e-06	4.99e-07
25	26-Mg	12	p	6694.07(6)	6694.07	2.1E-05(3)	2.1e-05	3e-06	2.6E-06(4)	2.62e-06	3.74e-07
25	26-Mg	12	p	6722.58(6)	6722.58	1.5E-05(3)	1.5e-05	3e-06	1.9E-06(4)	1.87e-06	3.74e-07
25	26-Mg	12	p	6742.14(3)	6742.14	0.000411(19)	0.000411	1.9e-05	5.12E-05(24)	5.12e-05	2.37e-06
25	26-Mg	12	p	6759.69(4)	6759.69	2.28E-04(14)	0.000228	1.4e-05	2.84E-05(17)	2.84e-05	1.75e-06
25	26-Mg	12	p	6773.33(4)	6773.33	6.9E-05(5)	6.9e-05	5e-06	8.6E-06(6)	8.6e-06	6.23e-07
25	26-Mg	12	p	7054.0(4)	7054	1.55E-05(24)	1.55e-05	2.4e-06	1.9E-06(3)	1.93e-06	2.99e-07
25	26-Mg	12	p	7060.91(8)	7060.91	9.4E-06(19)	9.4e-06	1.9e-06	1.17E-06(24)	1.17e-06	2.37e-07
25	26-Mg	12	p	7098.59(9)	7098.59	0	0	3e-05	0	0	3.74e-06
25	26-Mg	12	p	7150.60(3)	7150.6	2.21E-04(15)	0.000221	1.5e-05	2.76E-05(19)	2.76e-05	1.87e-06
25	26-Mg	12	p	7163.03(11)	7163.03	7.7E-06(20)	7.7e-06	2e-06	9.6E-07(25)	9.6e-07	2.49e-07
25	26-Mg	12	p	7187.28(7)	7187.28	1.16E-05(21)	1.16e-05	2.1e-06	1.4E-06(3)	1.45e-06	2.62e-07
25	26-Mg	12	p	7369.7(3)	7369.7	0.00027(6)	0.00027	6e-05	3.4E-05(8)	3.37e-05	7.48e-06
25	26-Mg	12	p	7617.81(5)	7617.81	1.8E-05(3)	1.8e-05	3e-06	2.2E-06(4)	2.24e-06	3.74e-07
25	26-Mg	12	p	7660.40(5)	7660.4	1.07E-05(21)	1.07e-05	2.1e-06	1.3E-06(3)	1.33e-06	2.62e-07
25	26-Mg	12	p	7696.1(4)	7696.1	9.7E-06(21)	9.7e-06	2.1e-06	1.2E-06(3)	1.21e-06	2.62e-07
25	26-Mg	12	p	7807.0(7)	7807	9.7E-06(21)	9.7e-06	2.1e-06	1.2E-06(3)	1.21e-06	2.62e-07
25	26-Mg	12	p	8153.448(21)	8153.45	0.00285(11)	0.00285	0.00011	0.000355(14)	0.000355	1.37e-05
25	26-Mg	12	p	8226.12(14)	8226.12	4.2E-05(6)	4.2e-05	6e-06	5.2E-06(8)	5.24e-06	7.48e-07
25	26-Mg	12	p	8316.51(7)	8316.51	2.2E-05(3)	2.2e-05	3e-06	2.7E-06(4)	2.74e-06	3.74e-07
25	26-Mg	12	p	8409.89(21)	8409.89	1.07E-05(21)	1.07e-05	2.1e-06	1.3E-06(3)	1.33e-06	2.62e-07
25	26-Mg	12	p	8502.24(6)	8502.24	6.3E-05(6)	6.3e-05	6e-06	7.9E-06(8)	7.86e-06	7.48e-07
25	26-Mg	12	p	8540.11(8)	8540.11	9.7E-06(21)	9.7e-06	2.1e-06	1.2E-06(3)	1.21e-06	2.62e-07
25	26-Mg	12	p	8552.18(6)	8552.18	5.9E-05(7)	5.9e-05	7e-06	7.4E-06(9)	7.36e-06	8.73e-07
25	26-Mg	12	p	8957.7(3)	8957.7	3.1E-05(4)	3.1e-05	4e-06	3.9E-06(5)	3.87e-06	4.99e-07
25	26-Mg	12	p	8995.4(3)	8995.4	3.9E-06(10)	3.9e-06	1e-06	4.9E-07(12)	4.86e-07	1.25e-07
25	26-Mg	12	p	9236.9(3)	9236.9	4.0E-05(4)	4e-05	4e-06	5.0E-06(5)	4.99e-06	4.99e-07
25	26-Mg	12	p	9282.642(20)	9282.64	0.000438(18)	0.000438	1.8e-05	5.46E-05(22)	5.46e-05	2.24e-06
25	26-Mg	12	p	9854.50(4)	9854.5	1.4E-05(3)	1.4e-05	3e-06	1.7E-06(4)	1.75e-06	3.74e-07
25	26-Mg	12	p	10100.32(11)	10100.3	2.2E-05(3)	2.2e-05	3e-06	2.7E-06(4)	2.74e-06	3.74e-07
25	26-Mg	12	p	11090.620(21)	11090.6	2.7E-05(4)	2.7e-05	4e-06	3.4E-06(5)	3.37e-06	4.99e-07
26	27-Mg	12	p	241.74(7)	241.74	3.2E-06(11)	3.2e-06	1.1e-06	4.0E-07(14)	3.99e-07	1.37e-07
26	27-Mg	12	p	517.36(13)	517.36	2.7E-05(11)	2.7e-05	1.1e-05	3.4E-06(14)	3.37e-06	1.37e-06
26	27-Mg	12	p	713.71(5)	713.71	1.6E-06(16)	1.6e-06	1.6e-06	2.0E-07(20)	1.99e-07	1.99e-07
26	27-Mg	12	p	955.45(6)	955.45	2.7E-05(4)	2.7e-05	4e-06	3.4E-06(5)	3.37e-06	4.99e-07
26	27-Mg	12	p	984.88(4)	984.88	0.00064(4)	0.00064	4e-05	8.0E-05(5)	7.98e-05	4.99e-06
26	27-Mg	12	p	1040.81(5)	1040.81	1.6E-06(16)	1.6e-06	1.6e-06	2.0E-07(20)	1.99e-07	1.99e-07
26	27-Mg	12	p	1266.61(4)	1266.61	3.7E-05(4)	3.7e-05	4e-06	4.6E-06(5)	4.61e-06	4.99e-07
26	27-Mg	12	p	1336.71(11)	1336.71	1.9E-05(7)	1.9e-05	7e-06	2.4E-06(9)	2.37e-06	8.73e-07
26	27-Mg	12	p	1351.81(6)	1351.81	3.6E-05(10)	3.6e-05	1e-05	4.5E-06(12)	4.49e-06	1.25e-06
26	27-Mg	12	p	1414.75(11)	1414.75	1.79E-05(24)	1.79e-05	2.4e-06	2.2E-06(3)	2.23e-06	2.99e-07
26	27-Mg	12	p	1466.97(11)	1466.97	3.2E-06(11)	3.2e-06	1.1e-06	4.0E-07(14)	3.99e-07	1.37e-07
26	27-Mg	12	p	1552.17(13)	1552.17	2.1E-06(11)	2.1e-06	1.1e-06	2.6E-07(14)	2.62e-07	1.37e-07
26	27-Mg	12	p	1615.11(4)	1615.11	0.00070(4)	0.0007	4e-05	8.7E-05(5)	8.73e-05	4.99e-06
26	27-Mg	12	p	1621.13(6)	1621.13	1.6E-06(16)	1.6e-06	1.6e-06	2.0E-07(20)	1.99e-07	1.99e-07
26	27-Mg	12	p	1698.56(4)	1698.56	1.17E-04(19)	0.000117	1.9e-05	1.46E-05(24)	1.46e-05	2.37e-06
26	27-Mg	12	p	1792.76(11)	1792.76	3.2E-06(11)	3.2e-06	1.1e-06	4.0E-07(14)	3.99e-07	1.37e-07
26	27-Mg	12	p	1846.93(6)	1846.93	2.7E-05(4)	2.7e-05	4e-06	3.4E-06(5)	3.37e-06	4.99e-07
26	27-Mg	12	p	1862.86(5)	1862.86	5.7E-05(6)	5.7e-05	6e-06	7.1E-06(8)	7.11e-06	7.48e-07
26	27-Mg	12	p	1940.28(5)	1940.28	9.5E-06(22)	9.5e-06	2.2e-06	1.2E-06(3)	1.18e-06	2.74e-07
26	27-Mg	12	p	2088.66(5)	2088.66	4.3E-05(4)	4.3e-05	4e-06	5.4E-06(5)	5.36e-06	4.99e-07
26	27-Mg	12	p	2490.7(3)	2490.7	2.5E-06(13)	2.5e-06	1.3e-06	3.1E-07(16)	3.12e-07	1.62e-07
26	27-Mg	12	p	2506.42(11)	2506.42	1.58E-05(23)	1.58e-05	2.3e-06	2.0E-06(3)	1.97e-06	2.87e-07
26	27-Mg	12	p	2576.51(4)	2576.51	1.47E-04(20)	0.000147	2e-05	1.83E-05(25)	1.83e-05	2.49e-06
26	27-Mg	12	p	2655.85(4)	2655.85	1.50E-04(21)	0.00015	2.1e-05	1.9E-05(3)	1.87e-05	2.62e-06
26	27-Mg	12	p	2881.64(3)	2881.64	0.00272(14)	0.00272	0.00014	0.000339(17)	0.000339	1.75e-05
26	27-Mg	12	p	2887.66(6)	2887.66	1.6E-06(16)	1.6e-06	1.6e-06	2.0E-07(20)	1.99e-07	1.99e-07
26	27-Mg	12	p	2951.73(11)	2951.73	1.05E-05(22)	1.05e-05	2.2e-06	1.3E-06(3)	1.31e-06	2.74e-07
26	27-Mg	12	p	2966.83(7)	2966.83	9.0E-05(9)	9e-05	9e-06	1.12E-05(11)	1.12e-05	1.12e-06
26	27-Mg	12	p	3129.38(5)	3129.38	1.6E-06(16)	1.6e-06	1.6e-06	2.0E-07(20)	1.99e-07	1.99e-07
26	27-Mg	12	p	3476.10(7)	3476.1	1.25E-04(24)	0.000125	2.4e-05	1.6E-05(3)	1.56e-05	2.99e-06
26	27-Mg	12	p	3491.20(11)	3491.2	1.05E-05(22)	1.05e-05	2.2e-06	1.3E-06(3)	1.31e-06	2.74e-07
26	27-Mg	12	p	3561.29(3)	3561.29	0.00249(12)	0.00249	0.00012	0.000310(15)	0.00031	1.5e-05
26	27-Mg	12	p	3787.07(4)	3787.07	7.3E-05(8)	7.3e-05	8e-06	9.1E-06(10)	9.1e-06	9.97e-07
26	27-Mg	12	p	3843.00(5)	3843	0.00033(3)	0.00033	3e-05	4.1E-05(4)	4.11e-05	3.74e-06
26	27-Mg	12	p	3985.30(14)	3985.3	4.2E-06(11)	4.2e-06	1.1e-06	5.2E-07(14)	5.24e-07	1.37e-07
26	27-Mg	12	p	4043.34(11)	4043.34	9.5E-06(22)	9.5e-06	2.2e-06	1.2E-06(3)	1.18e-06	2.74e-07
26	27-Mg	12	p	4827.72(4)	4827.72	2.3E-04(3)	0.00023	3e-05	2.9E-05(4)	2.87e-05	3.74e-06
26	27-Mg	12	p	4940.60(13)	4940.6	2.4E-04(5)	0.00024	5e-05	3.0E-05(6)	2.99e-05	6.23e-06
26	27-Mg	12	p	5457.86(4)	5457.86	1.06E-04(25)	0.000106	2.5e-05	1.3E-05(3)	1.32e-05	3.12e-06
26	27-Mg	12	p	5925.28(13)	5925.28	1.48E-05(23)	1.48e-05	2.3e-06	1.8E-06(3)	1.85e-06	2.87e-07
26	27-Mg	12	p	6442.52(3)	6442.52	0.00039(4)	0.00039	4e-05	4.9E-05(5)	4.86e-05	4.99e-06
27	28-Al	13	p	30.6380(10)	30.638	0.0798(20)	0.0798	0.002	0.00896(22)	0.00896	0.000225
27	28-Al	13	p	310.2(4)	310.2	5.2E-06(21)	5.2e-06	2.1e-06	5.8E-07(24)	5.84e-07	2.36e-07
27	28-Al	13	p	400.589(25)	400.589	0.00141(4)	0.00141	4e-05	1.58E-04(5)	0.000158	4.49e-06
27	28-Al	13	p	455.77(6)	455.77	0.000774(22)	0.000774	2.2e-05	8.69E-05(25)	8.69e-05	2.47e-06
27	28-Al	13	p	548.69(3)	548.69	0.000533(16)	0.000533	1.6e-05	5.99E-05(18)	5.99e-05	1.8e-06
27	28-Al	13	p	578.56(20)	578.56	7.0E-05(18)	7e-05	1.8e-05	7.9E-06(20)	7.86e-06	2.02e-06
27	28-Al	13	p	647.90(4)	647.9	5.5E-05(19)	5.5e-05	1.9e-05	6.2E-06(21)	6.18e-06	2.13e-06
27	28-Al	13	p	831.426(22)	831.426	0.00269(7)	0.00269	7e-05	0.000302(8)	0.000302	7.86e-06
27	28-Al	13	p	863.22(3)	863.22	1.12E-04(20)	0.000112	2e-05	1.26E-05(22)	1.26e-05	2.25e-06
27	28-Al	13	p	865.84(3)	865.84	0.00087(3)	0.00087	3e-05	9.8E-05(3)	9.77e-05	3.37e-06
27	28-Al	13	p	941.75(3)	941.75	0.00246(5)	0.00246	5e-05	0.000276(6)	0.000276	5.62e-06
27	28-Al	13	p	945.37(11)	945.37	0.00047(14)	0.00047	0.00014	5.3E-05(16)	5.28e-05	1.57e-05
27	28-Al	13	p	968.48(4)	968.48	0.00079(3)	0.00079	3e-05	8.9E-05(3)	8.87e-05	3.37e-06
27	28-Al	13	p	982.951(10)	982.951	0.00902(14)	0.00902	0.00014	0.001013(16)	0.00101	1.57e-05
27	28-Al	13	p	1013.588(10)	1013.59	0.00555(10)	0.00555	0.0001	0.000623(11)	0.000623	1.12e-05
27	28-Al	13	p	1073.94(4)	1073.94	0.00100(4)	0.001	4e-05	1.12E-04(5)	0.000112	4.49e-06
27	28-Al	13	p	1102.06(4)	1102.06	0.00103(4)	0.00103	4e-05	1.16E-04(5)	0.000116	4.49e-06
27	28-Al	13	p	1125.289(14)	1125.29	0.00083(4)	0.00083	4e-05	9.3E-05(5)	9.32e-05	4.49e-06
27	28-Al	13	p	1173.450(13)	1173.45	0.00066(4)	0.00066	4e-05	7.4E-05(5)	7.41e-05	4.49e-06
27	28-Al	13	p	1193.476(22)	1193.48	0.00097(4)	0.00097	4e-05	1.09E-04(5)	0.000109	4.49e-06
27	28-Al	13	p	1229.01(14)	1229.01	1.6E-04(3)	0.00016	3e-05	1.8E-05(3)	1.8e-05	3.37e-06
27	28-Al	13	p	1283.693(12)	1283.69	0.00222(6)	0.00222	6e-05	2.49E-04(7)	0.000249	6.74e-06
27	28-Al	13	p	1305.21(7)	1305.21	0.00043(4)	0.00043	4e-05	4.8E-05(5)	4.83e-05	4.49e-06
27	28-Al	13	p	1342.320(20)	1342.32	0.00209(6)	0.00209	6e-05	2.35E-04(7)	0.000235	6.74e-06
27	28-Al	13	p	1364.86(10)	1364.86	0.00066(5)	0.00066	5e-05	7.4E-05(6)	7.41e-05	5.62e-06
27	28-Al	13	p	1372.957(20)	1372.96	0.00029(16)	0.00029	0.00016	3.3E-05(18)	3.26e-05	1.8e-05
27	28-Al	13	p	1408.344(9)	1408.34	0.00640(13)	0.0064	0.00013	0.000719(15)	0.000719	1.46e-05
27	28-Al	13	p	1437.40(6)	1437.4	0.00052(11)	0.00052	0.00011	5.8E-05(12)	5.84e-05	1.24e-05
27	28-Al	13	p	1526.246(12)	1526.25	0.00339(9)	0.00339	9e-05	0.000381(10)	0.000381	1.01e-05
27	28-Al	13	p	1570.24(6)	1570.24	0.00038(13)	0.00038	0.00013	4.3E-05(15)	4.27e-05	1.46e-05
27	28-Al	13	p	1589.62(3)	1589.62	0.00247(7)	0.00247	7e-05	0.000277(8)	0.000277	7.86e-06
27	28-Al	13	p	1592.240(18)	1592.24	0.00071(5)	0.00071	5e-05	8.0E-05(6)	7.97e-05	5.62e-06
27	28-Al	13	p	1620.26(6)	1620.26	1.60E-04(20)	0.00016	2e-05	1.80E-05(22)	1.8e-05	2.25e-06
27	28-Al	13	p	1622.877(18)	1622.88	0.00989(15)	0.00989	0.00015	0.001111(17)	0.00111	1.68e-05
27	28-Al	13	p	1642.42(3)	1642.42	0.00068(4)	0.00068	4e-05	7.6E-05(5)	7.64e-05	4.49e-06
27	28-Al	13	p	1673.400(22)	1673.4	0.00044(4)	0.00044	4e-05	4.9E-05(5)	4.94e-05	4.49e-06
27	28-Al	13	p	1705.509(22)	1705.51	0.00080(5)	0.0008	5e-05	9.0E-05(6)	8.99e-05	5.62e-06
27	28-Al	13	p	1718.97(3)	1718.97	1.6E-04(10)	0.00016	0.0001	1.8E-05(11)	1.8e-05	1.12e-05
27	28-Al	13	p	1864.33(3)	1864.33	0.00091(4)	0.00091	4e-05	1.02E-04(5)	0.000102	4.49e-06
27	28-Al	13	p	1927.527(25)	1927.53	0.00262(7)	0.00262	7e-05	0.000294(8)	0.000294	7.86e-06
27	28-Al	13	p	1968.435(19)	1968.43	1.7E-04(4)	0.00017	4e-05	1.9E-05(5)	1.91e-05	4.49e-06
27	28-Al	13	p	1974.14(10)	1974.14	4.9E-05(16)	4.9e-05	1.6e-05	5.5E-06(18)	5.5e-06	1.8e-06
27	28-Al	13	p	1983.978(14)	1983.98	0.00207(8)	0.00207	8e-05	2.32E-04(9)	0.000232	8.99e-06
27	28-Al	13	p	2047.77(5)	2047.77	1.37E-04(20)	0.000137	2e-05	1.54E-05(22)	1.54e-05	2.25e-06
27	28-Al	13	p	2108.197(10)	2108.2	0.00549(11)	0.00549	0.00011	0.000617(12)	0.000617	1.24e-05
27	28-Al	13	p	2128.732(24)	2128.73	0.00063(4)	0.00063	4e-05	7.1E-05(5)	7.08e-05	4.49e-06
27	28-Al	13	p	2138.833(10)	2138.83	0.00424(9)	0.00424	9e-05	0.000476(10)	0.000476	1.01e-05
27	28-Al	13	p	2170.70(3)	2170.7	0.00082(5)	0.00082	5e-05	9.2E-05(6)	9.21e-05	5.62e-06
27	28-Al	13	p	2247.40(3)	2247.4	7.8E-05(12)	7.8e-05	1.2e-05	8.8E-06(13)	8.76e-06	1.35e-06
27	28-Al	13	p	2255.37(3)	2255.37	0.00109(5)	0.00109	5e-05	1.22E-04(6)	0.000122	5.62e-06
27	28-Al	13	p	2271.686(21)	2271.69	0.00396(10)	0.00396	0.0001	0.000445(11)	0.000445	1.12e-05
27	28-Al	13	p	2277.95(3)	2277.95	8E-05(6)	8e-05	6e-05	9E-06(7)	8.99e-06	6.74e-06
27	28-Al	13	p	2282.794(9)	2282.79	0.00890(17)	0.0089	0.00017	0.001000(19)	0.001	1.91e-05
27	28-Al	13	p	2312.539(22)	2312.54	6.9E-05(12)	6.9e-05	1.2e-05	7.7E-06(13)	7.75e-06	1.35e-06
27	28-Al	13	p	2347.24(4)	2347.24	0.00034(3)	0.00034	3e-05	3.8E-05(3)	3.82e-05	3.37e-06
27	28-Al	13	p	2419.200(22)	2419.2	0.000274(20)	0.000274	2e-05	3.08E-05(22)	3.08e-05	2.25e-06
27	28-Al	13	p	2451.565(11)	2451.57	0.00106(7)	0.00106	7e-05	1.19E-04(8)	0.000119	7.86e-06
27	28-Al	13	p	2455.408(19)	2455.41	7E-05(4)	7e-05	4e-05	8E-06(5)	7.86e-06	4.49e-06
27	28-Al	13	p	2486.044(19)	2486.04	0.00026(8)	0.00026	8e-05	2.9E-05(9)	2.92e-05	8.99e-06
27	28-Al	13	p	2502.662(22)	2502.66	0.00029(8)	0.00029	8e-05	3.3E-05(9)	3.26e-05	8.99e-06
27	28-Al	13	p	2534.93(10)	2534.93	2.4E-04(9)	0.00024	9e-05	2.7E-05(10)	2.7e-05	1.01e-05
27	28-Al	13	p	2548.08(5)	2548.08	0.00026(4)	0.00026	4e-05	2.9E-05(5)	2.92e-05	4.49e-06
27	28-Al	13	p	2552.052(11)	2552.05	1.4E-04(4)	0.00014	4e-05	1.6E-05(5)	1.57e-05	4.49e-06
27	28-Al	13	p	2563.35(3)	2563.35	2.1E-04(5)	0.00021	5e-05	2.4E-05(6)	2.36e-05	5.62e-06
27	28-Al	13	p	2577.701(12)	2577.7	0.00412(10)	0.00412	0.0001	0.000463(11)	0.000463	1.12e-05
27	28-Al	13	p	2581.85(17)	2581.85	9.8E-05(20)	9.8e-05	2e-05	1.10E-05(22)	1.1e-05	2.25e-06
27	28-Al	13	p	2590.193(9)	2590.19	0.00807(16)	0.00807	0.00016	0.000906(18)	0.000906	1.8e-05
27	28-Al	13	p	2625.859(14)	2625.86	0.00264(6)	0.00264	6e-05	0.000297(7)	0.000297	6.74e-06
27	28-Al	13	p	2690.67(5)	2690.67	5.7E-05(12)	5.7e-05	1.2e-05	6.4E-06(13)	6.4e-06	1.35e-06
27	28-Al	13	p	2709.62(3)	2709.62	0.00140(7)	0.0014	7e-05	1.57E-04(8)	0.000157	7.86e-06
27	28-Al	13	p	2725.210(11)	2725.21	4.1E-05(12)	4.1e-05	1.2e-05	4.6E-06(13)	4.6e-06	1.35e-06
27	28-Al	13	p	2743.48(4)	2743.48	8.8E-05(12)	8.8e-05	1.2e-05	9.9E-06(13)	9.88e-06	1.35e-06
27	28-Al	13	p	2821.444(7)	2821.44	0.00752(15)	0.00752	0.00015	0.000845(17)	0.000845	1.68e-05
27	28-Al	13	p	2862.010(12)	2862.01	7.4E-05(12)	7.4e-05	1.2e-05	8.3E-06(13)	8.31e-06	1.35e-06
27	28-Al	13	p	2876.43(10)	2876.43	1.4E-04(4)	0.00014	4e-05	1.6E-05(5)	1.57e-05	4.49e-06
27	28-Al	13	p	2880.74(4)	2880.74	5.3E-05(10)	5.3e-05	1e-05	6.0E-06(11)	5.95e-06	1.12e-06
27	28-Al	13	p	2887.214(24)	2887.21	0.00038(4)	0.00038	4e-05	4.3E-05(5)	4.27e-05	4.49e-06
27	28-Al	13	p	2903.21(3)	2903.21	2.2E-05(10)	2.2e-05	1e-05	2.5E-06(11)	2.47e-06	1.12e-06
27	28-Al	13	p	2921.797(15)	2921.8	0.00053(4)	0.00053	4e-05	6.0E-05(5)	5.95e-05	4.49e-06
27	28-Al	13	p	2954.47(7)	2954.47	0.00098(5)	0.00098	5e-05	1.10E-04(6)	0.00011	5.62e-06
27	28-Al	13	p	2973.42(4)	2973.42	4.7E-05(6)	4.7e-05	6e-06	5.3E-06(7)	5.28e-06	6.74e-07
27	28-Al	13	p	2987.65(10)	2987.65	0.00079(4)	0.00079	4e-05	8.9E-05(5)	8.87e-05	4.49e-06
27	28-Al	13	p	3017.781(23)	3017.78	1.2E-04(4)	0.00012	4e-05	1.3E-05(5)	1.35e-05	4.49e-06
27	28-Al	13	p	3020.233(16)	3020.23	1.4E-04(4)	0.00014	4e-05	1.6E-05(5)	1.57e-05	4.49e-06
27	28-Al	13	p	3024.81(9)	3024.81	1.0E-04(4)	0.0001	4e-05	1.1E-05(5)	1.12e-05	4.49e-06
27	28-Al	13	p	3033.896(6)	3033.9	0.0179(3)	0.0179	0.0003	0.00201(3)	0.00201	3.37e-05
27	28-Al	13	p	3067.990(18)	3067.99	1.9E-04(5)	0.00019	5e-05	2.1E-05(6)	2.13e-05	5.62e-06
27	28-Al	13	p	3128.46(3)	3128.46	0.00054(4)	0.00054	4e-05	6.1E-05(5)	6.07e-05	4.49e-06
27	28-Al	13	p	3222.75(5)	3222.75	9.6E-05(6)	9.6e-05	6e-06	1.08E-05(7)	1.08e-05	6.74e-07
27	28-Al	13	p	3230.60(7)	3230.6	5.3E-05(6)	5.3e-05	6e-06	6.0E-06(7)	5.95e-06	6.74e-07
27	28-Al	13	p	3254.751(23)	3254.75	4.3E-05(6)	4.3e-05	6e-06	4.8E-06(7)	4.83e-06	6.74e-07
27	28-Al	13	p	3263.06(7)	3263.06	1.96E-04(20)	0.000196	2e-05	2.20E-05(22)	2.2e-05	2.25e-06
27	28-Al	13	p	3265.538(13)	3265.54	0.00082(6)	0.00082	6e-05	9.2E-05(7)	9.21e-05	6.74e-06
27	28-Al	13	p	3303.146(10)	3303.15	0.00241(7)	0.00241	7e-05	0.000271(8)	0.000271	7.86e-06
27	28-Al	13	p	3316.336(13)	3316.34	4.9E-05(6)	4.9e-05	6e-06	5.5E-06(7)	5.5e-06	6.74e-07
27	28-Al	13	p	3346.970(13)	3346.97	0.00111(5)	0.00111	5e-05	1.25E-04(6)	0.000125	5.62e-06
27	28-Al	13	p	3391.699(23)	3391.7	0.00117(5)	0.00117	5e-05	1.31E-04(6)	0.000131	5.62e-06
27	28-Al	13	p	3409.27(4)	3409.27	4.5E-05(6)	4.5e-05	6e-06	5.1E-06(7)	5.05e-06	6.74e-07
27	28-Al	13	p	3448.07(7)	3448.07	6.3E-05(10)	6.3e-05	1e-05	7.1E-06(11)	7.08e-06	1.12e-06
27	28-Al	13	p	3465.058(7)	3465.06	0.0146(3)	0.0146	0.0003	0.00164(3)	0.00164	3.37e-05
27	28-Al	13	p	3480.53(7)	3480.53	1.8E-04(4)	0.00018	4e-05	2.0E-05(5)	2.02e-05	4.49e-06
27	28-Al	13	p	3560.555(8)	3560.55	0.00206(8)	0.00206	8e-05	2.31E-04(9)	0.000231	8.99e-06
27	28-Al	13	p	3591.189(8)	3591.19	0.01000(21)	0.01	0.00021	0.001123(24)	0.00112	2.36e-05
27	28-Al	13	p	3598.36(7)	3598.36	2.4E-04(5)	0.00024	5e-05	2.7E-05(6)	2.7e-05	5.62e-06
27	28-Al	13	p	3623.87(4)	3623.87	1.68E-04(12)	0.000168	1.2e-05	1.89E-05(13)	1.89e-05	1.35e-06
27	28-Al	13	p	3635.01(11)	3635.01	2.0E-05(6)	2e-05	6e-06	2.2E-06(7)	2.25e-06	6.74e-07
27	28-Al	13	p	3639.89(4)	3639.89	2.0E-04(5)	0.0002	5e-05	2.2E-05(6)	2.25e-05	5.62e-06
27	28-Al	13	p	3659.09(4)	3659.09	1.7E-04(5)	0.00017	5e-05	1.9E-05(6)	1.91e-05	5.62e-06
27	28-Al	13	p	3678.305(14)	3678.3	0.00061(4)	0.00061	4e-05	6.9E-05(5)	6.85e-05	4.49e-06
27	28-Al	13	p	3708.939(14)	3708.94	0.00088(8)	0.00088	8e-05	9.9E-05(9)	9.88e-05	8.99e-06
27	28-Al	13	p	3721.59(3)	3721.59	1.4E-04(4)	0.00014	4e-05	1.6E-05(5)	1.57e-05	4.49e-06
27	28-Al	13	p	3751.035(15)	3751.03	6.9E-05(6)	6.9e-05	6e-06	7.7E-06(7)	7.75e-06	6.74e-07
27	28-Al	13	p	3754.63(4)	3754.63	8.4E-05(6)	8.4e-05	6e-06	9.4E-06(7)	9.43e-06	6.74e-07
27	28-Al	13	p	3768.58(11)	3768.58	2.5E-05(4)	2.5e-05	4e-06	2.8E-06(5)	2.81e-06	4.49e-07
27	28-Al	13	p	3789.326(12)	3789.33	0.00191(8)	0.00191	8e-05	2.15E-04(9)	0.000215	8.99e-06
27	28-Al	13	p	3803.70(5)	3803.7	2.2E-05(6)	2.2e-05	6e-06	2.5E-06(7)	2.47e-06	6.74e-07
27	28-Al	13	p	3821.69(3)	3821.69	6.5E-05(16)	6.5e-05	1.6e-05	7.3E-06(18)	7.3e-06	1.8e-06
27	28-Al	13	p	3823.909(23)	3823.91	0.00114(7)	0.00114	7e-05	1.28E-04(8)	0.000128	7.86e-06
27	28-Al	13	p	3849.111(8)	3849.11	0.00699(17)	0.00699	0.00017	0.000785(19)	0.000785	1.91e-05
27	28-Al	13	p	3859.18(17)	3859.18	9.0E-05(12)	9e-05	1.2e-05	1.01E-05(13)	1.01e-05	1.35e-06
27	28-Al	13	p	3875.487(8)	3875.49	0.00618(14)	0.00618	0.00014	0.000694(16)	0.000694	1.57e-05
27	28-Al	13	p	3889.676(11)	3889.68	0.00047(5)	0.00047	5e-05	5.3E-05(6)	5.28e-05	5.62e-06
27	28-Al	13	p	3900.690(24)	3900.69	0.00049(5)	0.00049	5e-05	5.5E-05(6)	5.5e-05	5.62e-06
27	28-Al	13	p	3904.638(12)	3904.64	0.00040(4)	0.0004	4e-05	4.5E-05(5)	4.49e-05	4.49e-06
27	28-Al	13	p	3926.799(24)	3926.8	4.5E-05(6)	4.5e-05	6e-06	5.1E-06(7)	5.05e-06	6.74e-07
27	28-Al	13	p	3935.272(12)	3935.27	0.00063(5)	0.00063	5e-05	7.1E-05(6)	7.08e-05	5.62e-06
27	28-Al	13	p	4001.49(3)	4001.49	0.00036(4)	0.00036	4e-05	4.0E-05(5)	4.04e-05	4.49e-06
27	28-Al	13	p	4015.658(13)	4015.66	0.00166(7)	0.00166	7e-05	1.86E-04(8)	0.000186	7.86e-06
27	28-Al	13	p	4044.690(23)	4044.69	4.5E-05(4)	4.5e-05	4e-06	5.1E-06(5)	5.05e-06	4.49e-07
27	28-Al	13	p	4054.07(4)	4054.07	0.00037(5)	0.00037	5e-05	4.2E-05(6)	4.16e-05	5.62e-06
27	28-Al	13	p	4059.643(15)	4059.64	5.9E-05(6)	5.9e-05	6e-06	6.6E-06(7)	6.63e-06	6.74e-07
27	28-Al	13	p	4068.966(21)	4068.97	0.00049(5)	0.00049	5e-05	5.5E-05(6)	5.5e-05	5.62e-06
27	28-Al	13	p	4085.19(11)	4085.19	1.6E-05(4)	1.6e-05	4e-06	1.8E-06(5)	1.8e-06	4.49e-07
27	28-Al	13	p	4100.28(5)	4100.28	3.1E-05(10)	3.1e-05	1e-05	3.5E-06(11)	3.48e-06	1.12e-06
27	28-Al	13	p	4120.915(13)	4120.91	7.8E-05(16)	7.8e-05	1.6e-05	8.8E-06(18)	8.76e-06	1.8e-06
27	28-Al	13	p	4133.407(7)	4133.41	0.0149(3)	0.0149	0.0003	0.00167(3)	0.00167	3.37e-05
27	28-Al	13	p	4162.12(3)	4162.12	3.7E-05(10)	3.7e-05	1e-05	4.2E-06(11)	4.16e-06	1.12e-06
27	28-Al	13	p	4169.327(23)	4169.33	0.00028(5)	0.00028	5e-05	3.1E-05(6)	3.14e-05	5.62e-06
27	28-Al	13	p	4213.43(7)	4213.43	1.10E-04(6)	0.00011	6e-06	1.24E-05(7)	1.24e-05	6.74e-07
27	28-Al	13	p	4218.15(7)	4218.15	5.3E-05(6)	5.3e-05	6e-06	6.0E-06(7)	5.95e-06	6.74e-07
27	28-Al	13	p	4237.51(3)	4237.51	1.17E-04(10)	0.000117	1e-05	1.31E-05(11)	1.31e-05	1.12e-06
27	28-Al	13	p	4259.534(7)	4259.53	0.0153(3)	0.0153	0.0003	0.00172(3)	0.00172	3.37e-05
27	28-Al	13	p	4270.16(5)	4270.16	1.06E-04(14)	0.000106	1.4e-05	1.19E-05(16)	1.19e-05	1.57e-06
27	28-Al	13	p	4280.65(7)	4280.65	0.00037(5)	0.00037	5e-05	4.2E-05(6)	4.16e-05	5.62e-06
27	28-Al	13	p	4377.618(12)	4377.62	0.00103(8)	0.00103	8e-05	1.16E-04(9)	0.000116	8.99e-06
27	28-Al	13	p	4396.31(3)	4396.31	1.14E-04(6)	0.000114	6e-06	1.28E-05(7)	1.28e-05	6.74e-07
27	28-Al	13	p	4424.20(3)	4424.2	0.00067(6)	0.00067	6e-05	7.5E-05(7)	7.53e-05	6.74e-06
27	28-Al	13	p	4428.414(13)	4428.41	0.00185(8)	0.00185	8e-05	2.08E-04(9)	0.000208	8.99e-06
27	28-Al	13	p	4461.53(7)	4461.53	8.2E-05(6)	8.2e-05	6e-06	9.2E-06(7)	9.21e-06	6.74e-07
27	28-Al	13	p	4484.51(4)	4484.51	1.39E-04(10)	0.000139	1e-05	1.56E-05(11)	1.56e-05	1.12e-06
27	28-Al	13	p	4511.89(4)	4511.89	1.64E-04(10)	0.000164	1e-05	1.84E-05(11)	1.84e-05	1.12e-06
27	28-Al	13	p	4565.48(3)	4565.48	5.3E-05(4)	5.3e-05	4e-06	6.0E-06(5)	5.95e-06	4.49e-07
27	28-Al	13	p	4575.551(17)	4575.55	0.00071(7)	0.00071	7e-05	8.0E-05(8)	7.97e-05	7.86e-06
27	28-Al	13	p	4596.12(3)	4596.12	0.00028(6)	0.00028	6e-05	3.1E-05(7)	3.14e-05	6.74e-06
27	28-Al	13	p	4612.91(7)	4612.91	3.1E-05(4)	3.1e-05	4e-06	3.5E-06(5)	3.48e-06	4.49e-07
27	28-Al	13	p	4621.54(3)	4621.54	0.000372(21)	0.000372	2.1e-05	4.18E-05(24)	4.18e-05	2.36e-06
27	28-Al	13	p	4660.043(5)	4660.04	0.00605(16)	0.00605	0.00016	0.000680(18)	0.00068	1.8e-05
27	28-Al	13	p	4690.676(5)	4690.68	0.01090(24)	0.0109	0.00024	0.00122(3)	0.00122	2.7e-05
27	28-Al	13	p	4733.844(11)	4733.84	0.0126(3)	0.0126	0.0003	0.00142(3)	0.00142	3.37e-05
27	28-Al	13	p	4736.92(10)	4736.92	0.00100(22)	0.001	0.00022	1.12E-04(25)	0.000112	2.47e-05
27	28-Al	13	p	4754.377(24)	4754.38	0.00080(7)	0.0008	7e-05	9.0E-05(8)	8.99e-05	7.86e-06
27	28-Al	13	p	4764.477(11)	4764.48	0.00210(10)	0.0021	0.0001	2.36E-04(11)	0.000236	1.12e-05
27	28-Al	13	p	4783.53(3)	4783.53	2.2E-05(6)	2.2e-05	6e-06	2.5E-06(7)	2.47e-06	6.74e-07
27	28-Al	13	p	4903.113(6)	4903.11	0.00716(18)	0.00716	0.00018	0.000804(20)	0.000804	2.02e-05
27	28-Al	13	p	4984.29(3)	4984.29	2.4E-04(4)	0.00024	4e-05	2.7E-05(5)	2.7e-05	4.49e-06
27	28-Al	13	p	5005.517(24)	5005.52	9.4E-05(6)	9.4e-05	6e-06	1.06E-05(7)	1.06e-05	6.74e-07
27	28-Al	13	p	5014.92(3)	5014.92	5.9E-06(20)	5.9e-06	2e-06	6.6E-07(22)	6.63e-07	2.25e-07
27	28-Al	13	p	5068.60(3)	5068.6	0.00037(5)	0.00037	5e-05	4.2E-05(6)	4.16e-05	5.62e-06
27	28-Al	13	p	5103.711(8)	5103.71	0.00097(6)	0.00097	6e-05	1.09E-04(7)	0.000109	6.74e-06
27	28-Al	13	p	5129.97(6)	5129.97	2.09E-04(18)	0.000209	1.8e-05	2.35E-05(20)	2.35e-05	2.02e-06
27	28-Al	13	p	5134.343(8)	5134.34	0.00722(23)	0.00722	0.00023	0.00081(3)	0.000811	2.58e-05
27	28-Al	13	p	5142.69(17)	5142.69	2.9E-05(4)	2.9e-05	4e-06	3.3E-06(5)	3.26e-06	4.49e-07
27	28-Al	13	p	5176.45(5)	5176.45	1.7E-04(4)	0.00017	4e-05	1.9E-05(5)	1.91e-05	4.49e-06
27	28-Al	13	p	5184.756(15)	5184.76	5.9E-05(4)	5.9e-05	4e-06	6.6E-06(5)	6.63e-06	4.49e-07
27	28-Al	13	p	5238.482(19)	5238.48	0.00054(5)	0.00054	5e-05	6.1E-05(6)	6.07e-05	5.62e-06
27	28-Al	13	p	5277.68(4)	5277.68	4.11E-05(21)	4.11e-05	2.1e-06	4.62E-06(24)	4.62e-06	2.36e-07
27	28-Al	13	p	5302.642(11)	5302.64	0.00124(9)	0.00124	9e-05	1.39E-04(10)	0.000139	1.01e-05
27	28-Al	13	p	5343.84(3)	5343.84	3.33E-05(21)	3.33e-05	2.1e-06	3.74E-06(24)	3.74e-06	2.36e-07
27	28-Al	13	p	5377.27(4)	5377.27	1.8E-04(4)	0.00018	4e-05	2.0E-05(5)	2.02e-05	4.49e-06
27	28-Al	13	p	5411.077(8)	5411.08	0.00481(19)	0.00481	0.00019	0.000540(21)	0.00054	2.13e-05
27	28-Al	13	p	5427.273(15)	5427.27	1.70E-04(10)	0.00017	1e-05	1.91E-05(11)	1.91e-05	1.12e-06
27	28-Al	13	p	5441.709(8)	5441.71	2.9E-05(4)	2.9e-05	4e-06	3.3E-06(5)	3.26e-06	4.49e-07
27	28-Al	13	p	5446.95(7)	5446.95	6.9E-05(4)	6.9e-05	4e-06	7.7E-06(5)	7.75e-06	4.49e-07
27	28-Al	13	p	5452.815(21)	5452.81	0.00046(6)	0.00046	6e-05	5.2E-05(7)	5.17e-05	6.74e-06
27	28-Al	13	p	5523.15(3)	5523.15	1.7E-04(4)	0.00017	4e-05	1.9E-05(5)	1.91e-05	4.49e-06
27	28-Al	13	p	5585.651(11)	5585.65	0.00279(12)	0.00279	0.00012	0.000313(13)	0.000313	1.35e-05
27	28-Al	13	p	5709.853(13)	5709.85	0.00148(8)	0.00148	8e-05	1.66E-04(9)	0.000166	8.99e-06
27	28-Al	13	p	5766.296(25)	5766.3	0.00091(8)	0.00091	8e-05	1.02E-04(9)	0.000102	8.99e-06
27	28-Al	13	p	5796.928(25)	5796.93	0.00030(4)	0.0003	4e-05	3.4E-05(5)	3.37e-05	4.49e-06
27	28-Al	13	p	5802.83(4)	5802.83	6.9E-05(4)	6.9e-05	4e-06	7.7E-06(5)	7.75e-06	4.49e-07
27	28-Al	13	p	5829.49(3)	5829.49	2.54E-05(20)	2.54e-05	2e-06	2.85E-06(22)	2.85e-06	2.25e-07
27	28-Al	13	p	5860.12(3)	5860.12	0.00038(4)	0.00038	4e-05	4.3E-05(5)	4.27e-05	4.49e-06
27	28-Al	13	p	5879.460(24)	5879.46	5.1E-05(4)	5.1e-05	4e-06	5.7E-06(5)	5.73e-06	4.49e-07
27	28-Al	13	p	5988.279(22)	5988.28	4.5E-05(4)	4.5e-05	4e-06	5.1E-06(5)	5.05e-06	4.49e-07
27	28-Al	13	p	6018.911(22)	6018.91	0.000366(19)	0.000366	1.9e-05	4.11E-05(21)	4.11e-05	2.13e-06
27	28-Al	13	p	6101.529(18)	6101.53	0.00570(21)	0.0057	0.00021	0.000640(24)	0.00064	2.36e-05
27	28-Al	13	p	6162.14(3)	6162.14	2.5E-05(4)	2.5e-05	4e-06	2.8E-06(5)	2.81e-06	4.49e-07
27	28-Al	13	p	6198.143(11)	6198.14	0.00210(14)	0.0021	0.00014	2.36E-04(16)	0.000236	1.57e-05
27	28-Al	13	p	6255.03(6)	6255.03	2.74E-05(20)	2.74e-05	2e-06	3.08E-06(22)	3.08e-06	2.25e-07
27	28-Al	13	p	6316.024(9)	6316.02	0.00500(20)	0.005	0.0002	0.000562(22)	0.000562	2.25e-05
27	28-Al	13	p	6351.404(21)	6351.4	0.00032(4)	0.00032	4e-05	3.6E-05(5)	3.59e-05	4.49e-06
27	28-Al	13	p	6419.13(7)	6419.13	2.1E-04(4)	0.00021	4e-05	2.4E-05(5)	2.36e-05	4.49e-06
27	28-Al	13	p	6440.650(11)	6440.65	0.00147(8)	0.00147	8e-05	1.65E-04(9)	0.000165	8.99e-06
27	28-Al	13	p	6591.62(4)	6591.62	0.00043(5)	0.00043	5e-05	4.8E-05(6)	4.83e-05	5.62e-06
27	28-Al	13	p	6619.73(4)	6619.73	0.00093(7)	0.00093	7e-05	1.04E-04(8)	0.000104	7.86e-06
27	28-Al	13	p	6622.25(4)	6622.25	0.00037(4)	0.00037	4e-05	4.2E-05(5)	4.16e-05	4.49e-06
27	28-Al	13	p	6710.699(10)	6710.7	0.00220(12)	0.0022	0.00012	2.47E-04(13)	0.000247	1.35e-05
27	28-Al	13	p	6725.17(4)	6725.17	0.00027(6)	0.00027	6e-05	3.0E-05(7)	3.03e-05	6.74e-06
27	28-Al	13	p	6751.90(3)	6751.9	1.14E-04(6)	0.000114	6e-06	1.28E-05(7)	1.28e-05	6.74e-07
27	28-Al	13	p	6862.190(22)	6862.19	0.00036(6)	0.00036	6e-05	4.0E-05(7)	4.04e-05	6.74e-06
27	28-Al	13	p	7175.49(3)	7175.49	0.000260(15)	0.00026	1.5e-05	2.92E-05(17)	2.92e-05	1.68e-06
27	28-Al	13	p	7237.75(6)	7237.75	1.70E-04(10)	0.00017	1e-05	1.91E-05(11)	1.91e-05	1.12e-06
27	28-Al	13	p	7268.38(6)	7268.38	7.4E-05(4)	7.4e-05	4e-06	8.3E-06(5)	8.31e-06	4.49e-07
27	28-Al	13	p	7693.397(4)	7693.4	0.0081(3)	0.0081	0.0003	0.00091(3)	0.00091	3.37e-05
27	28-Al	13	p	7724.027(4)	7724.03	0.0493(15)	0.0493	0.0015	0.00554(17)	0.00554	0.000168
28	29-Si	14	p	397.82(6)	397.82	3.0E-05(10)	3e-05	1e-05	3.2E-06(11)	3.24e-06	1.08e-06
28	29-Si	14	p	477.13(16)	477.13	0.00034(15)	0.00034	0.00015	3.7E-05(16)	3.67e-05	1.62e-05
28	29-Si	14	p	754.67(6)	754.67	5.1E-05(20)	5.1e-05	2e-05	5.5E-06(22)	5.5e-06	2.16e-06
28	29-Si	14	p	950.39(12)	950.39	1.2E-04(4)	0.00012	4e-05	1.3E-05(4)	1.29e-05	4.32e-06
28	29-Si	14	p	1038.88(6)	1038.88	2.4E-04(6)	0.00024	6e-05	2.6E-05(7)	2.59e-05	6.47e-06
28	29-Si	14	p	1152.472(25)	1152.47	0.00093(9)	0.00093	9e-05	1.00E-04(10)	0.0001	9.71e-06
28	29-Si	14	p	1273.349(17)	1273.35	0.0289(6)	0.0289	0.0006	0.00312(7)	0.00312	6.47e-05
28	29-Si	14	p	1415.56(7)	1415.56	0.00037(5)	0.00037	5e-05	4.0E-05(5)	3.99e-05	5.4e-06
28	29-Si	14	p	1446.176(22)	1446.18	0.00134(13)	0.00134	0.00013	1.45E-04(14)	0.000145	1.4e-05
28	29-Si	14	p	1540.28(8)	1540.28	0.00058(11)	0.00058	0.00011	6.3E-05(12)	6.26e-05	1.19e-05
28	29-Si	14	p	1565.01(4)	1565.01	0.00086(7)	0.00086	7e-05	9.3E-05(8)	9.28e-05	7.55e-06
28	29-Si	14	p	1760.6(4)	1760.6	7.1E-05(20)	7.1e-05	2e-05	7.7E-06(22)	7.66e-06	2.16e-06
28	29-Si	14	p	1793.52(3)	1793.52	0.00111(12)	0.00111	0.00012	1.20E-04(13)	0.00012	1.29e-05
28	29-Si	14	p	1867.32(3)	1867.32	0.00129(14)	0.00129	0.00014	1.39E-04(15)	0.000139	1.51e-05
28	29-Si	14	p	2027.98(6)	2027.98	0.00075(12)	0.00075	0.00012	8.1E-05(13)	8.09e-05	1.29e-05
28	29-Si	14	p	2092.902(18)	2092.9	0.0331(6)	0.0331	0.0006	0.00357(7)	0.00357	6.47e-05
28	29-Si	14	p	2123.51(7)	2123.51	4.1E-05(10)	4.1e-05	1e-05	4.4E-06(11)	4.42e-06	1.08e-06
28	29-Si	14	p	2425.767(23)	2425.77	0.00494(15)	0.00494	0.00015	0.000533(16)	0.000533	1.62e-05
28	29-Si	14	p	2508.35(3)	2508.35	0.00042(6)	0.00042	6e-05	4.5E-05(7)	4.53e-05	6.47e-06
28	29-Si	14	p	2906.13(6)	2906.13	7.1E-05(20)	7.1e-05	2e-05	7.7E-06(22)	7.66e-06	2.16e-06
28	29-Si	14	p	3538.966(22)	3538.97	0.1190(20)	0.119	0.002	0.01284(22)	0.0128	0.000216
28	29-Si	14	p	3566.61(8)	3566.61	6.1E-05(20)	6.1e-05	2e-05	6.6E-06(22)	6.58e-06	2.16e-06
28	29-Si	14	p	3633.06(8)	3633.06	6E-05(6)	6e-05	6e-05	6E-06(7)	6.47e-06	6.47e-06
28	29-Si	14	p	3660.713(23)	3660.71	0.00703(21)	0.00703	0.00021	0.000759(23)	0.000759	2.27e-05
28	29-Si	14	p	3841.26(5)	3841.26	7.1E-05(20)	7.1e-05	2e-05	7.7E-06(22)	7.66e-06	2.16e-06
28	29-Si	14	p	3954.39(3)	3954.39	0.00449(19)	0.00449	0.00019	0.000484(21)	0.000484	2.05e-05
28	29-Si	14	p	4482.24(5)	4482.24	1.8E-04(5)	0.00018	5e-05	1.9E-05(5)	1.94e-05	5.4e-06
28	29-Si	14	p	4631.66(7)	4631.66	4.1E-05(20)	4.1e-05	2e-05	4.4E-06(22)	4.42e-06	2.16e-06
28	29-Si	14	p	4839.80(8)	4839.8	0.00041(11)	0.00041	0.00011	4.4E-05(12)	4.42e-05	1.19e-05
28	29-Si	14	p	4879.99(7)	4879.99	0.00030(5)	0.0003	5e-05	3.2E-05(5)	3.24e-05	5.4e-06
28	29-Si	14	p	4933.889(24)	4933.89	0.1120(23)	0.112	0.0023	0.01209(25)	0.0121	0.000248
28	29-Si	14	p	5096.77(12)	5096.77	7.1E-05(20)	7.1e-05	2e-05	7.7E-06(22)	7.66e-06	2.16e-06
28	29-Si	14	p	5106.693(22)	5106.69	0.0064(3)	0.0064	0.0003	0.00069(3)	0.000691	3.24e-05
28	29-Si	14	p	5406.04(3)	5406.04	6.1E-05(20)	6.1e-05	2e-05	6.6E-06(22)	6.58e-06	2.16e-06
28	29-Si	14	p	5634.52(5)	5634.52	2.2E-04(6)	0.00022	6e-05	2.4E-05(7)	2.37e-05	6.47e-06
28	29-Si	14	p	5783.94(7)	5783.94	3.0E-05(10)	3e-05	1e-05	3.2E-06(11)	3.24e-06	1.08e-06
28	29-Si	14	p	6046.98(3)	6046.98	0.00084(19)	0.00084	0.00019	9.1E-05(21)	9.06e-05	2.05e-05
28	29-Si	14	p	6379.801(21)	6379.8	0.0207(6)	0.0207	0.0006	0.00223(7)	0.00223	6.47e-05
28	29-Si	14	p	6444.71(6)	6444.71	2.0E-04(4)	0.0002	4e-05	2.2E-05(4)	2.16e-05	4.32e-06
28	29-Si	14	p	6712.1(4)	6712.1	5E-05(4)	5e-05	4e-05	5E-06(4)	5.4e-06	4.32e-06
28	29-Si	14	p	6907.60(5)	6907.6	1.0E-04(3)	0.0001	3e-05	1.1E-05(3)	1.08e-05	3.24e-06
28	29-Si	14	p	7057.01(7)	7057.01	0.00031(6)	0.00031	6e-05	3.3E-05(7)	3.34e-05	6.47e-06
28	29-Si	14	p	7199.199(23)	7199.2	0.0125(4)	0.0125	0.0004	0.00135(4)	0.00135	4.32e-05
28	29-Si	14	p	7522.08(12)	7522.08	2.0E-05(17)	2e-05	1.7e-05	2.2E-06(18)	2.16e-06	1.83e-06
28	29-Si	14	p	7995.22(16)	7995.22	3.0E-05(22)	3e-05	2.2e-05	3.2E-06(24)	3.24e-06	2.37e-06
28	29-Si	14	p	8472.209(23)	8472.21	0.00381(18)	0.00381	0.00018	0.000411(19)	0.000411	1.94e-05
29	30-Si	14	p	333.4(3)	333.4	6.0E-06(14)	6e-06	1.4e-06	6.5E-07(15)	6.47e-07	1.51e-07
29	30-Si	14	p	400.72(9)	400.72	2.8E-06(9)	2.8e-06	9e-07	3.0E-07(10)	3.02e-07	9.71e-08
29	30-Si	14	p	407.13(7)	407.13	1.71E-05(18)	1.71e-05	1.8e-06	1.85E-06(19)	1.85e-06	1.94e-07
29	30-Si	14	p	421.24(13)	421.24	3.2E-06(9)	3.2e-06	9e-07	3.5E-07(10)	3.45e-07	9.71e-08
29	30-Si	14	p	816.86(7)	816.86	6.0E-05(5)	6e-05	5e-06	6.5E-06(5)	6.47e-06	5.4e-07
29	30-Si	14	p	989.45(5)	989.45	5.8E-05(5)	5.8e-05	5e-06	6.3E-06(5)	6.26e-06	5.4e-07
29	30-Si	14	p	998.99(18)	998.99	1.38E-05(17)	1.38e-05	1.7e-06	1.49E-06(18)	1.49e-06	1.83e-07
29	30-Si	14	p	1012.04(9)	1012.04	4.5E-05(4)	4.5e-05	4e-06	4.9E-06(4)	4.86e-06	4.32e-07
29	30-Si	14	p	1040.83(11)	1040.83	1.8E-06(9)	1.8e-06	9e-07	1.9E-07(10)	1.94e-07	9.71e-08
29	30-Si	14	p	1153.62(7)	1153.62	2.5E-05(5)	2.5e-05	5e-06	2.7E-06(5)	2.7e-06	5.4e-07
29	30-Si	14	p	1263.17(3)	1263.17	0.000304(17)	0.000304	1.7e-05	3.28E-05(18)	3.28e-05	1.83e-06
29	30-Si	14	p	1301.12(5)	1301.12	8.3E-05(6)	8.3e-05	6e-06	9.0E-06(7)	8.96e-06	6.47e-07
29	30-Si	14	p	1311.78(10)	1311.78	2.21E-05(22)	2.21e-05	2.2e-06	2.38E-06(24)	2.38e-06	2.37e-07
29	30-Si	14	p	1332.30(4)	1332.3	1.57E-05(20)	1.57e-05	2e-06	1.69E-06(22)	1.69e-06	2.16e-07
29	30-Si	14	p	1390.17(10)	1390.17	3.2E-06(10)	3.2e-06	1e-06	3.5E-07(11)	3.45e-07	1.08e-07
29	30-Si	14	p	1505.46(3)	1505.46	2.08E-04(11)	0.000208	1.1e-05	2.24E-05(12)	2.24e-05	1.19e-06
29	30-Si	14	p	1534.12(3)	1534.12	0.000302(16)	0.000302	1.6e-05	3.26E-05(17)	3.26e-05	1.73e-06
29	30-Si	14	p	1552.36(4)	1552.36	1.99E-04(11)	0.000199	1.1e-05	2.15E-05(12)	2.15e-05	1.19e-06
29	30-Si	14	p	1601.3(3)	1601.3	0.00042(7)	0.00042	7e-05	4.5E-05(8)	4.53e-05	7.55e-06
29	30-Si	14	p	1655.89(12)	1655.89	3.8E-05(3)	3.8e-05	3e-06	4.1E-06(3)	4.1e-06	3.24e-07
29	30-Si	14	p	1672.7(3)	1672.7	1.48E-05(16)	1.48e-05	1.6e-06	1.60E-06(17)	1.6e-06	1.73e-07
29	30-Si	14	p	1711.11(10)	1711.11	2.3E-04(5)	0.00023	5e-05	2.5E-05(5)	2.48e-05	5.4e-06
29	30-Si	14	p	1733.00(9)	1733	6.1E-05(4)	6.1e-05	4e-06	6.6E-06(4)	6.58e-06	4.32e-07
29	30-Si	14	p	1810.30(6)	1810.3	2.5E-05(5)	2.5e-05	5e-06	2.7E-06(5)	2.7e-06	5.4e-07
29	30-Si	14	p	1830.82(12)	1830.82	1.2E-05(3)	1.2e-05	3e-06	1.3E-06(3)	1.29e-06	3.24e-07
29	30-Si	14	p	1844.48(12)	1844.48	2.9E-05(5)	2.9e-05	5e-06	3.1E-06(5)	3.13e-06	5.4e-07
29	30-Si	14	p	1893.79(12)	1893.79	8.8E-06(19)	8.8e-06	1.9e-06	9.5E-07(21)	9.5e-07	2.05e-07
29	30-Si	14	p	1933.68(11)	1933.68	1.01E-05(19)	1.01e-05	1.9e-06	1.09E-06(21)	1.09e-06	2.05e-07
29	30-Si	14	p	1988.98(5)	1988.98	5.8E-05(10)	5.8e-05	1e-05	6.3E-06(11)	6.26e-06	1.08e-06
29	30-Si	14	p	2020.24(6)	2020.24	7.0E-05(5)	7e-05	5e-06	7.6E-06(5)	7.55e-06	5.4e-07
29	30-Si	14	p	2153.93(10)	2153.93	6.5E-06(15)	6.5e-06	1.5e-06	7.0E-07(16)	7.01e-07	1.62e-07
29	30-Si	14	p	2235.227(22)	2235.23	0.00250(11)	0.0025	0.00011	0.000270(12)	0.00027	1.19e-05
29	30-Si	14	p	2256.78(11)	2256.78	1.15E-05(20)	1.15e-05	2e-06	1.24E-06(22)	1.24e-06	2.16e-07
29	30-Si	14	p	2276.22(8)	2276.22	6.8E-05(5)	6.8e-05	5e-06	7.3E-06(5)	7.34e-06	5.4e-07
29	30-Si	14	p	2359.57(3)	2359.57	1.93E-04(15)	0.000193	1.5e-05	2.08E-05(16)	2.08e-05	1.62e-06
29	30-Si	14	p	2445.93(3)	2445.93	0.000436(23)	0.000436	2.3e-05	4.70E-05(25)	4.7e-05	2.48e-06
29	30-Si	14	p	2453.3(4)	2453.3	1.38E-05(16)	1.38e-05	1.6e-06	1.49E-06(17)	1.49e-06	1.73e-07
29	30-Si	14	p	2574.89(11)	2574.89	6.9E-06(19)	6.9e-06	1.9e-06	7.4E-07(21)	7.45e-07	2.05e-07
29	30-Si	14	p	2595.41(3)	2595.41	1.54E-04(10)	0.000154	1e-05	1.66E-05(11)	1.66e-05	1.08e-06
29	30-Si	14	p	2666.76(7)	2666.76	7.4E-06(19)	7.4e-06	1.9e-06	8.0E-07(21)	7.98e-07	2.05e-07
29	30-Si	14	p	2676.90(4)	2676.9	1.21E-04(8)	0.000121	8e-06	1.31E-05(9)	1.31e-05	8.63e-07
29	30-Si	14	p	2871.58(6)	2871.58	1.8E-05(4)	1.8e-05	4e-06	1.9E-06(4)	1.94e-06	4.32e-07
29	30-Si	14	p	2941.8(4)	2941.8	1.01E-05(15)	1.01e-05	1.5e-06	1.09E-06(16)	1.09e-06	1.62e-07
29	30-Si	14	p	2956.20(5)	2956.2	6.0E-05(5)	6e-05	5e-06	6.5E-06(5)	6.47e-06	5.4e-07
29	30-Si	14	p	2996.09(8)	2996.09	6.5E-06(14)	6.5e-06	1.4e-06	7.0E-07(15)	7.01e-07	1.51e-07
29	30-Si	14	p	3101.19(3)	3101.19	0.00149(8)	0.00149	8e-05	1.61E-04(9)	0.000161	8.63e-06
29	30-Si	14	p	3135.3(3)	3135.3	6.9E-06(22)	6.9e-06	2.2e-06	7.4E-07(24)	7.45e-07	2.37e-07
29	30-Si	14	p	3252.06(5)	3252.06	6.0E-05(11)	6e-05	1.1e-05	6.5E-06(12)	6.47e-06	1.19e-06
29	30-Si	14	p	3283.86(14)	3283.86	2.0E-05(3)	2e-05	3e-06	2.2E-06(3)	2.16e-06	3.24e-07
29	30-Si	14	p	3294.21(20)	3294.21	2.8E-06(9)	2.8e-06	9e-07	3.0E-07(10)	3.02e-07	9.71e-08
29	30-Si	14	p	3378.50(12)	3378.5	2.1E-05(4)	2.1e-05	4e-06	2.3E-06(4)	2.27e-06	4.32e-07
29	30-Si	14	p	3416.06(19)	3416.06	7.4E-06(19)	7.4e-06	1.9e-06	8.0E-07(21)	7.98e-07	2.05e-07
29	30-Si	14	p	3498.29(3)	3498.29	0.000298(16)	0.000298	1.6e-05	3.22E-05(17)	3.22e-05	1.73e-06
29	30-Si	14	p	3694.21(19)	3694.21	6.0E-05(11)	6e-05	1.1e-05	6.5E-06(12)	6.47e-06	1.19e-06
29	30-Si	14	p	3738.15(4)	3738.15	9.4E-05(8)	9.4e-05	8e-06	1.01E-05(9)	1.01e-05	8.63e-07
29	30-Si	14	p	3769.22(3)	3769.22	0.000257(14)	0.000257	1.4e-05	2.77E-05(15)	2.77e-05	1.51e-06
29	30-Si	14	p	3864.900(23)	3864.9	0.00166(9)	0.00166	9e-05	1.79E-04(10)	0.000179	9.71e-06
29	30-Si	14	p	3967.75(5)	3967.75	2.18E-04(12)	0.000218	1.2e-05	2.35E-05(13)	2.35e-05	1.29e-06
29	30-Si	14	p	4009.08(4)	4009.08	5.1E-05(4)	5.1e-05	4e-06	5.5E-06(4)	5.5e-06	4.32e-07
29	30-Si	14	p	4087.45(14)	4087.45	1.84E-05(22)	1.84e-05	2.2e-06	1.99E-06(24)	1.99e-06	2.37e-07
29	30-Si	14	p	4375.13(5)	4375.13	6.7E-05(5)	6.7e-05	5e-06	7.2E-06(5)	7.23e-06	5.4e-07
29	30-Si	14	p	4393.37(4)	4393.37	3.9E-05(4)	3.9e-05	4e-06	4.2E-06(4)	4.21e-06	4.32e-07
29	30-Si	14	p	4405.54(5)	4405.54	1.60E-04(9)	0.00016	9e-06	1.73E-05(10)	1.73e-05	9.71e-07
29	30-Si	14	p	4508.39(3)	4508.39	3.6E-05(3)	3.6e-05	3e-06	3.9E-06(3)	3.88e-06	3.24e-07
29	30-Si	14	p	4664.29(4)	4664.29	6.2E-05(5)	6.2e-05	5e-06	6.7E-06(5)	6.69e-06	5.4e-07
29	30-Si	14	p	4679.08(18)	4679.08	2.35E-05(22)	2.35e-05	2.2e-06	2.54E-06(24)	2.54e-06	2.37e-07
29	30-Si	14	p	4765.93(9)	4765.93	5.5E-06(14)	5.5e-06	1.4e-06	5.9E-07(15)	5.93e-07	1.51e-07
29	30-Si	14	p	4786.45(14)	4786.45	4.6E-06(14)	4.6e-06	1.4e-06	5.0E-07(15)	4.96e-07	1.51e-07
29	30-Si	14	p	4809.91(11)	4809.91	2.5E-05(3)	2.5e-05	3e-06	2.7E-06(3)	2.7e-06	3.24e-07
29	30-Si	14	p	4994.77(12)	4994.77	1.48E-05(24)	1.48e-05	2.4e-06	1.6E-06(3)	1.6e-06	2.59e-07
29	30-Si	14	p	5128.13(10)	5128.13	9.0E-05(7)	9e-05	7e-06	9.7E-06(8)	9.71e-06	7.55e-07
29	30-Si	14	p	5272.06(3)	5272.06	0.00087(7)	0.00087	7e-05	9.4E-05(8)	9.39e-05	7.55e-06
29	30-Si	14	p	5399.04(10)	5399.04	2.2E-05(3)	2.2e-05	3e-06	2.4E-06(3)	2.37e-06	3.24e-07
29	30-Si	14	p	5431.4(4)	5431.4	9.2E-06(20)	9.2e-06	2e-06	9.9E-07(22)	9.93e-07	2.16e-07
29	30-Si	14	p	5538.06(6)	5538.06	4.4E-05(4)	4.4e-05	4e-06	4.7E-06(4)	4.75e-06	4.32e-07
29	30-Si	14	p	5868.79(17)	5868.79	9.7E-06(20)	9.7e-06	2e-06	1.05E-06(22)	1.05e-06	2.16e-07
29	30-Si	14	p	5919.9(4)	5919.9	7.4E-06(19)	7.4e-06	1.9e-06	8.0E-07(21)	7.98e-07	2.05e-07
29	30-Si	14	p	5927.25(4)	5927.25	7.4E-05(6)	7.4e-05	6e-06	8.0E-06(7)	7.98e-06	6.47e-07
29	30-Si	14	p	6004.00(8)	6004	3.7E-06(14)	3.7e-06	1.4e-06	4.0E-07(15)	3.99e-07	1.51e-07
29	30-Si	14	p	6098.00(9)	6098	2.9E-05(3)	2.9e-05	3e-06	3.1E-06(3)	3.13e-06	3.24e-07
29	30-Si	14	p	6487.4(3)	6487.4	5.5E-06(14)	5.5e-06	1.4e-06	5.9E-07(15)	5.93e-07	1.51e-07
29	30-Si	14	p	6640.41(6)	6640.41	7.8E-06(23)	7.8e-06	2.3e-06	8.4E-07(25)	8.42e-07	2.48e-07
29	30-Si	14	p	6661.97(10)	6661.97	5.7E-05(5)	5.7e-05	5e-06	6.2E-06(5)	6.15e-06	5.4e-07
29	30-Si	14	p	6717.18(12)	6717.18	1.34E-05(21)	1.34e-05	2.1e-06	1.45E-06(23)	1.45e-06	2.27e-07
29	30-Si	14	p	6743.25(3)	6743.25	0.00170(9)	0.0017	9e-05	1.83E-04(10)	0.000183	9.71e-06
29	30-Si	14	p	6820.69(4)	6820.69	5.9E-05(5)	5.9e-05	5e-06	6.4E-06(5)	6.37e-06	5.4e-07
29	30-Si	14	p	6838.92(4)	6838.92	2.02E-04(12)	0.000202	1.2e-05	2.18E-05(13)	2.18e-05	1.29e-06
29	30-Si	14	p	6913.93(19)	6913.93	1.8E-05(7)	1.8e-05	7e-06	1.9E-06(8)	1.94e-06	7.55e-07
29	30-Si	14	p	7071.87(6)	7071.87	8.3E-06(19)	8.3e-06	1.9e-06	9.0E-07(21)	8.96e-07	2.05e-07
29	30-Si	14	p	7109.82(4)	7109.82	0.000276(18)	0.000276	1.8e-05	2.98E-05(19)	2.98e-05	1.94e-06
29	30-Si	14	p	7965.65(8)	7965.65	3.2E-06(10)	3.2e-06	1e-06	3.5E-07(11)	3.45e-07	1.08e-07
29	30-Si	14	p	8162.00(4)	8162	1.61E-04(12)	0.000161	1.2e-05	1.74E-05(13)	1.74e-05	1.29e-06
29	30-Si	14	p	8372.66(3)	8372.66	3.6E-05(4)	3.6e-05	4e-06	3.9E-06(4)	3.88e-06	4.32e-07
29	30-Si	14	p	8896.66(10)	8896.66	2.8E-05(6)	2.8e-05	6e-06	3.0E-06(7)	3.02e-06	6.47e-07
29	30-Si	14	p	8951.87(12)	8951.87	1.5E-05(4)	1.5e-05	4e-06	1.6E-06(4)	1.62e-06	4.32e-07
29	30-Si	14	p	9618.12(6)	9618.12	5.6E-05(5)	5.6e-05	5e-06	6.0E-06(5)	6.04e-06	5.4e-07
29	30-Si	14	p	9790.65(7)	9790.65	5.1E-05(5)	5.1e-05	5e-06	5.5E-06(5)	5.5e-06	5.4e-07
29	30-Si	14	p	10200.24(8)	10200.2	1.3E-05(3)	1.3e-05	3e-06	1.4E-06(3)	1.4e-06	3.24e-07
29	30-Si	14	p	10607.22(3)	10607.2	0.000371(20)	0.000371	2e-05	4.00E-05(22)	4e-05	2.16e-06
30	31-Si	14	p	622.01(10)	622.01	4.4E-06(10)	4.4e-06	1e-06	4.7E-07(11)	4.75e-07	1.08e-07
30	31-Si	14	p	629.48(18)	629.48	7.0E-06(10)	7e-06	1e-06	7.6E-07(11)	7.55e-07	1.08e-07
30	31-Si	14	p	714.24(6)	714.24	3.12E-05(22)	3.12e-05	2.2e-06	3.37E-06(24)	3.37e-06	2.37e-07
30	31-Si	14	p	744.87(6)	744.87	1.0E-06(3)	1e-06	3e-07	1.1E-07(3)	1.08e-07	3.24e-08
30	31-Si	14	p	752.215(23)	752.215	0.00316(10)	0.00316	0.0001	0.000341(11)	0.000341	1.08e-05
30	31-Si	14	p	849.44(3)	849.44	1.47E-05(17)	1.47e-05	1.7e-06	1.59E-06(18)	1.59e-06	1.83e-07
30	31-Si	14	p	898.98(3)	898.98	2.3E-06(7)	2.3e-06	7e-07	2.5E-07(8)	2.48e-07	7.55e-08
30	31-Si	14	p	942.67(4)	942.67	1.3E-06(3)	1.3e-06	3e-07	1.4E-07(3)	1.4e-07	3.24e-08
30	31-Si	14	p	1215.96(9)	1215.96	8E-07(8)	8e-07	8e-07	9E-08(9)	8.63e-08	8.63e-08
30	31-Si	14	p	1306.01(3)	1306.01	0.00061(12)	0.00061	0.00012	6.6E-05(13)	6.58e-05	1.29e-05
30	31-Si	14	p	1564.66(9)	1564.66	5.4E-06(14)	5.4e-06	1.4e-06	5.8E-07(15)	5.83e-07	1.51e-07
30	31-Si	14	p	1594.29(5)	1594.29	3.45E-05(23)	3.45e-05	2.3e-06	3.72E-06(25)	3.72e-06	2.48e-07
30	31-Si	14	p	1694.87(4)	1694.87	1.33E-04(8)	0.000133	8e-06	1.44E-05(9)	1.44e-05	8.63e-07
30	31-Si	14	p	1748.39(3)	1748.39	4.6E-05(3)	4.6e-05	3e-06	5.0E-06(3)	4.96e-06	3.24e-07
30	31-Si	14	p	1837.94(4)	1837.94	7.3E-05(5)	7.3e-05	5e-06	7.9E-06(5)	7.88e-06	5.4e-07
30	31-Si	14	p	2065.36(10)	2065.36	4.0E-06(10)	4e-06	1e-06	4.3E-07(11)	4.32e-07	1.08e-07
30	31-Si	14	p	2204.945(25)	2204.95	0.00046(11)	0.00046	0.00011	5.0E-05(12)	4.96e-05	1.19e-05
30	31-Si	14	p	2316.84(9)	2316.84	2.41E-05(22)	2.41e-05	2.2e-06	2.60E-06(24)	2.6e-06	2.37e-07
30	31-Si	14	p	2493.22(6)	2493.22	1.3E-06(13)	1.3e-06	1.3e-06	1.4E-07(14)	1.4e-07	1.4e-07
30	31-Si	14	p	2687.32(4)	2687.32	5.5E-05(4)	5.5e-05	4e-06	5.9E-06(4)	5.93e-06	4.32e-07
30	31-Si	14	p	2780.552(22)	2780.55	0.00241(13)	0.00241	0.00013	0.000260(14)	0.00026	1.4e-05
30	31-Si	14	p	2787.89(6)	2787.89	3.9E-05(3)	3.9e-05	3e-06	4.2E-06(3)	4.21e-06	3.24e-07
30	31-Si	14	p	2964.28(9)	2964.28	2.41E-05(25)	2.41e-05	2.5e-06	2.6E-06(3)	2.6e-06	2.7e-07
30	31-Si	14	p	3054.321(23)	3054.32	0.00245(14)	0.00245	0.00014	0.000264(15)	0.000264	1.51e-05
30	31-Si	14	p	3532.69(3)	3532.69	6.0E-05(4)	6e-05	4e-06	6.5E-06(4)	6.47e-06	4.32e-07
30	31-Si	14	p	3586.22(4)	3586.22	2.3E-04(6)	0.00023	6e-05	2.5E-05(7)	2.48e-05	6.47e-06
30	31-Si	14	p	3629.91(3)	3629.91	0.000271(13)	0.000271	1.3e-05	2.92E-05(14)	2.92e-05	1.4e-06
30	31-Si	14	p	3640.75(20)	3640.75	1.3E-06(7)	1.3e-06	7e-07	1.4E-07(8)	1.4e-07	7.55e-08
30	31-Si	14	p	3799.12(6)	3799.12	4.7E-06(13)	4.7e-06	1.3e-06	5.1E-07(14)	5.07e-07	1.4e-07
30	31-Si	14	p	4270.15(9)	4270.15	1.2E-06(12)	1.2e-06	1.2e-06	1.3E-07(13)	1.29e-07	1.29e-07
30	31-Si	14	p	4382.03(3)	4382.03	6.2E-05(5)	6.2e-05	5e-06	6.7E-06(5)	6.69e-06	5.4e-07
30	31-Si	14	p	4528.78(3)	4528.78	0.00053(10)	0.00053	0.0001	5.7E-05(11)	5.72e-05	1.08e-05
30	31-Si	14	p	4892.06(4)	4892.06	1.7E-06(17)	1.7e-06	1.7e-06	1.8E-07(18)	1.83e-07	1.83e-07
30	31-Si	14	p	5280.87(4)	5280.87	8.0E-06(14)	8e-06	1.4e-06	8.6E-07(15)	8.63e-07	1.51e-07
30	31-Si	14	p	5834.58(3)	5834.58	8.4E-06(14)	8.4e-06	1.4e-06	9.1E-07(15)	9.06e-07	1.51e-07
30	31-Si	14	p	5872.55(6)	5872.55	2.9E-05(3)	2.9e-05	3e-06	3.1E-06(3)	3.13e-06	3.24e-07
30	31-Si	14	p	5957.29(18)	5957.29	4.0E-06(10)	4e-06	1e-06	4.3E-07(11)	4.32e-07	1.08e-07
30	31-Si	14	p	6586.64(3)	6586.64	5.3E-05(5)	5.3e-05	5e-06	5.7E-06(5)	5.72e-06	5.4e-07
31	32-P	15	p	78.083(20)	78.083	0.059(3)	0.059	0.003	0.0058(3)	0.00577	0.000294
31	32-P	15	p	432.21(4)	432.21	8.0E-05(15)	8e-05	1.5e-05	7.8E-06(15)	7.83e-06	1.47e-06
31	32-P	15	p	512.646(19)	512.646	0.079(4)	0.079	0.004	0.0077(4)	0.00773	0.000391
31	32-P	15	p	558.46(7)	558.46	0.0010(3)	0.001	0.0003	1.0E-04(3)	9.78e-05	2.94e-05
31	32-P	15	p	636.663(21)	636.663	0.0311(14)	0.0311	0.0014	0.00304(14)	0.00304	0.000137
31	32-P	15	p	744.99(5)	744.99	0.00101(5)	0.00101	5e-05	9.9E-05(5)	9.88e-05	4.89e-06
31	32-P	15	p	754.43(13)	754.43	0.00028(3)	0.00028	3e-05	2.7E-05(3)	2.74e-05	2.94e-06
31	32-P	15	p	771.58(4)	771.58	0.00043(4)	0.00043	4e-05	4.2E-05(4)	4.21e-05	3.91e-06
31	32-P	15	p	895.04(5)	895.04	0.00047(3)	0.00047	3e-05	4.6E-05(3)	4.6e-05	2.94e-06
31	32-P	15	p	902.49(6)	902.49	0.00029(12)	0.00029	0.00012	2.8E-05(12)	2.84e-05	1.17e-05
31	32-P	15	p	906.91(4)	906.91	1.84E-04(20)	0.000184	2e-05	1.80E-05(20)	1.8e-05	1.96e-06
31	32-P	15	p	1034.16(4)	1034.16	0.00206(11)	0.00206	0.00011	2.02E-04(11)	0.000202	1.08e-05
31	32-P	15	p	1068.38(12)	1068.38	1.3E-04(3)	0.00013	3e-05	1.3E-05(3)	1.27e-05	2.94e-06
31	32-P	15	p	1071.217(23)	1071.22	0.0249(12)	0.0249	0.0012	0.00244(12)	0.00244	0.000117
31	32-P	15	p	1149.298(19)	1149.3	0.00380(19)	0.0038	0.00019	0.000372(19)	0.000372	1.86e-05
31	32-P	15	p	1151.98(10)	1151.98	0.00045(4)	0.00045	4e-05	4.4E-05(4)	4.4e-05	3.91e-06
31	32-P	15	p	1208.35(10)	1208.35	2.5E-04(6)	0.00025	6e-05	2.4E-05(6)	2.45e-05	5.87e-06
31	32-P	15	p	1214.55(4)	1214.55	0.00065(4)	0.00065	4e-05	6.4E-05(4)	6.36e-05	3.91e-06
31	32-P	15	p	1217.15(6)	1217.15	1.6E-04(4)	0.00016	4e-05	1.6E-05(4)	1.57e-05	3.91e-06
31	32-P	15	p	1244.64(3)	1244.64	0.00357(17)	0.00357	0.00017	0.000349(17)	0.000349	1.66e-05
31	32-P	15	p	1256.27(12)	1256.27	0.00032(9)	0.00032	9e-05	3.1E-05(9)	3.13e-05	8.81e-06
31	32-P	15	p	1314.01(4)	1314.01	0.00027(3)	0.00027	3e-05	2.6E-05(3)	2.64e-05	2.94e-06
31	32-P	15	p	1318.95(12)	1318.95	0.00031(8)	0.00031	8e-05	3.0E-05(8)	3.03e-05	7.83e-06
31	32-P	15	p	1322.72(3)	1322.72	0.00529(25)	0.00529	0.00025	0.000518(24)	0.000518	2.45e-05
31	32-P	15	p	1340.60(5)	1340.6	0.00053(4)	0.00053	4e-05	5.2E-05(4)	5.19e-05	3.91e-06
31	32-P	15	p	1353.56(5)	1353.56	0.00126(7)	0.00126	7e-05	1.23E-04(7)	0.000123	6.85e-06
31	32-P	15	p	1377.95(6)	1377.95	0.00059(15)	0.00059	0.00015	5.8E-05(15)	5.77e-05	1.47e-05
31	32-P	15	p	1425.01(19)	1425.01	0.00028(7)	0.00028	7e-05	2.7E-05(7)	2.74e-05	6.85e-06
31	32-P	15	p	1429.69(12)	1429.69	2.0E-04(5)	0.0002	5e-05	2.0E-05(5)	1.96e-05	4.89e-06
31	32-P	15	p	1432.98(6)	1432.98	2.2E-04(6)	0.00022	6e-05	2.2E-05(6)	2.15e-05	5.87e-06
31	32-P	15	p	1473.720(11)	1473.72	0.00049(3)	0.00049	3e-05	4.8E-05(3)	4.79e-05	2.94e-06
31	32-P	15	p	1508.85(3)	1508.85	0.00318(16)	0.00318	0.00016	0.000311(16)	0.000311	1.57e-05
31	32-P	15	p	1587.44(12)	1587.44	0.00051(14)	0.00051	0.00014	5.0E-05(14)	4.99e-05	1.37e-05
31	32-P	15	p	1613.36(4)	1613.36	0.00046(4)	0.00046	4e-05	4.5E-05(4)	4.5e-05	3.91e-06
31	32-P	15	p	1676.84(3)	1676.84	0.00405(20)	0.00405	0.0002	0.000396(20)	0.000396	1.96e-05
31	32-P	15	p	1739.14(5)	1739.14	0.00201(10)	0.00201	0.0001	1.97E-04(10)	0.000197	9.78e-06
31	32-P	15	p	1800.04(21)	1800.04	0.00026(7)	0.00026	7e-05	2.5E-05(7)	2.54e-05	6.85e-06
31	32-P	15	p	1805.72(4)	1805.72	0.00074(5)	0.00074	5e-05	7.2E-05(5)	7.24e-05	4.89e-06
31	32-P	15	p	1808.3(3)	1808.3	0.00055(15)	0.00055	0.00015	5.4E-05(15)	5.38e-05	1.47e-05
31	32-P	15	p	1873.52(4)	1873.52	0.00320(16)	0.0032	0.00016	0.000313(16)	0.000313	1.57e-05
31	32-P	15	p	1921.14(6)	1921.14	2.2E-04(5)	0.00022	5e-05	2.2E-05(5)	2.15e-05	4.89e-06
31	32-P	15	p	1941.05(3)	1941.05	0.00413(20)	0.00413	0.0002	0.000404(20)	0.000404	1.96e-05
31	32-P	15	p	2099.01(20)	2099.01	0.00051(4)	0.00051	4e-05	5.0E-05(4)	4.99e-05	3.91e-06
31	32-P	15	p	2114.47(3)	2114.47	0.0115(5)	0.0115	0.0005	0.00113(5)	0.00113	4.89e-05
31	32-P	15	p	2136.96(6)	2136.96	0.00044(4)	0.00044	4e-05	4.3E-05(4)	4.3e-05	3.91e-06
31	32-P	15	p	2139.65(12)	2139.65	1.8E-04(4)	0.00018	4e-05	1.8E-05(4)	1.76e-05	3.91e-06
31	32-P	15	p	2151.52(4)	2151.52	0.0100(5)	0.01	0.0005	0.00098(5)	0.000978	4.89e-05
31	32-P	15	p	2156.90(4)	2156.9	0.0128(6)	0.0128	0.0006	0.00125(6)	0.00125	5.87e-05
31	32-P	15	p	2177.1(3)	2177.1	5.0E-05(10)	5e-05	1e-05	4.9E-06(10)	4.89e-06	9.78e-07
31	32-P	15	p	2217.73(6)	2217.73	0.00069(6)	0.00069	6e-05	6.8E-05(6)	6.75e-05	5.87e-06
31	32-P	15	p	2227.50(5)	2227.5	0.00248(15)	0.00248	0.00015	2.43E-04(15)	0.000243	1.47e-05
31	32-P	15	p	2229.59(3)	2229.59	0.00080(9)	0.0008	9e-05	7.8E-05(9)	7.83e-05	8.81e-06
31	32-P	15	p	2234.07(6)	2234.07	0.00123(8)	0.00123	8e-05	1.20E-04(8)	0.00012	7.83e-06
31	32-P	15	p	2275.46(12)	2275.46	0.00036(6)	0.00036	6e-05	3.5E-05(6)	3.52e-05	5.87e-06
31	32-P	15	p	2347.91(8)	2347.91	0.00042(11)	0.00042	0.00011	4.1E-05(11)	4.11e-05	1.08e-05
31	32-P	15	p	2426.29(3)	2426.29	0.00265(13)	0.00265	0.00013	0.000259(13)	0.000259	1.27e-05
31	32-P	15	p	2431.66(5)	2431.66	0.00051(4)	0.00051	4e-05	5.0E-05(4)	4.99e-05	3.91e-06
31	32-P	15	p	2514.65(4)	2514.65	0.00156(9)	0.00156	9e-05	1.53E-04(9)	0.000153	8.81e-06
31	32-P	15	p	2579.27(6)	2579.27	0.00082(6)	0.00082	6e-05	8.0E-05(6)	8.02e-05	5.87e-06
31	32-P	15	p	2586.00(4)	2586	0.0089(4)	0.0089	0.0004	0.00087(4)	0.000871	3.91e-05
31	32-P	15	p	2609.14(6)	2609.14	2.3E-04(4)	0.00023	4e-05	2.3E-05(4)	2.25e-05	3.91e-06
31	32-P	15	p	2657.35(6)	2657.35	0.00252(14)	0.00252	0.00014	2.47E-04(14)	0.000247	1.37e-05
31	32-P	15	p	2685.99(5)	2685.99	2.06E-04(24)	0.000206	2.4e-05	2.02E-05(23)	2.02e-05	2.35e-06
31	32-P	15	p	2712.58(4)	2712.58	0.00044(4)	0.00044	4e-05	4.3E-05(4)	4.3e-05	3.91e-06
31	32-P	15	p	2740.11(5)	2740.11	0.00085(5)	0.00085	5e-05	8.3E-05(5)	8.32e-05	4.89e-06
31	32-P	15	p	2842.63(7)	2842.63	0.00028(3)	0.00028	3e-05	2.7E-05(3)	2.74e-05	2.94e-06
31	32-P	15	p	2863.01(7)	2863.01	0.00359(18)	0.00359	0.00018	0.000351(18)	0.000351	1.76e-05
31	32-P	15	p	2885.99(3)	2885.99	0.0064(3)	0.0064	0.0003	0.00063(3)	0.000626	2.94e-05
31	32-P	15	p	2931.46(5)	2931.46	1.8E-04(3)	0.00018	3e-05	1.8E-05(3)	1.76e-05	2.94e-06
31	32-P	15	p	3058.17(4)	3058.17	0.0110(4)	0.011	0.0004	0.00108(4)	0.00108	3.91e-05
31	32-P	15	p	3119.65(5)	3119.65	0.00062(3)	0.00062	3e-05	6.1E-05(3)	6.07e-05	2.94e-06
31	32-P	15	p	3185.61(3)	3185.61	0.00326(12)	0.00326	0.00012	0.000319(12)	0.000319	1.17e-05
31	32-P	15	p	3195.61(8)	3195.61	1.30E-04(10)	0.00013	1e-05	1.27E-05(10)	1.27e-05	9.78e-07
31	32-P	15	p	3224.96(13)	3224.96	0.000547(25)	0.000547	2.5e-05	5.35E-05(24)	5.35e-05	2.45e-06
31	32-P	15	p	3263.68(3)	3263.68	0.00065(3)	0.00065	3e-05	6.4E-05(3)	6.36e-05	2.94e-06
31	32-P	15	p	3273.98(4)	3273.98	0.0083(3)	0.0083	0.0003	0.00081(3)	0.000812	2.94e-05
31	32-P	15	p	3338.50(5)	3338.5	0.000367(20)	0.000367	2e-05	3.59E-05(20)	3.59e-05	1.96e-06
31	32-P	15	p	3365.98(5)	3365.98	0.00112(5)	0.00112	5e-05	1.10E-04(5)	0.00011	4.89e-06
31	32-P	15	p	3387.51(13)	3387.51	1.94E-04(12)	0.000194	1.2e-05	1.90E-05(12)	1.9e-05	1.17e-06
31	32-P	15	p	3444.06(5)	3444.06	0.00121(5)	0.00121	5e-05	1.18E-04(5)	0.000118	4.89e-06
31	32-P	15	p	3483.43(8)	3483.43	0.000257(16)	0.000257	1.6e-05	2.51E-05(16)	2.51e-05	1.57e-06
31	32-P	15	p	3511.91(4)	3511.91	0.00043(5)	0.00043	5e-05	4.2E-05(5)	4.21e-05	4.89e-06
31	32-P	15	p	3522.59(3)	3522.59	0.0219(8)	0.0219	0.0008	0.00214(8)	0.00214	7.83e-05
31	32-P	15	p	3548.73(4)	3548.73	0.00135(6)	0.00135	6e-05	1.32E-04(6)	0.000132	5.87e-06
31	32-P	15	p	3554.31(5)	3554.31	0.00084(4)	0.00084	4e-05	8.2E-05(4)	8.22e-05	3.91e-06
31	32-P	15	p	3560.92(13)	3560.92	2.33E-04(14)	0.000233	1.4e-05	2.28E-05(14)	2.28e-05	1.37e-06
31	32-P	15	p	3713.64(21)	3713.64	0.000290(23)	0.00029	2.3e-05	2.84E-05(23)	2.84e-05	2.25e-06
31	32-P	15	p	3899.89(3)	3899.89	0.0294(10)	0.0294	0.001	0.00288(10)	0.00288	9.78e-05
31	32-P	15	p	3922.87(7)	3922.87	0.00302(12)	0.00302	0.00012	0.000295(12)	0.000295	1.17e-05
31	32-P	15	p	3926.48(5)	3926.48	0.00368(14)	0.00368	0.00014	0.000360(14)	0.00036	1.37e-05
31	32-P	15	p	3930.52(5)	3930.52	0.00108(5)	0.00108	5e-05	1.06E-04(5)	0.000106	4.89e-06
31	32-P	15	p	3946.21(7)	3946.21	1.08E-04(6)	0.000108	6e-06	1.06E-05(6)	1.06e-05	5.87e-07
31	32-P	15	p	3957.10(3)	3957.1	0.00102(5)	0.00102	5e-05	9.98E-05(5)	9.98e-05	4.89e-06
31	32-P	15	p	4003.10(14)	4003.1	1.11E-04(8)	0.000111	8e-06	1.09E-05(8)	1.09e-05	7.83e-07
31	32-P	15	p	4008.59(5)	4008.59	0.00122(5)	0.00122	5e-05	1.19E-04(5)	0.000119	4.89e-06
31	32-P	15	p	4026.47(4)	4026.47	7.9E-05(3)	7.9e-05	3e-06	7.7E-06(3)	7.73e-06	2.94e-07
31	32-P	15	p	4035.18(3)	4035.18	7.4E-05(6)	7.4e-05	6e-06	7.2E-06(6)	7.24e-06	5.87e-07
31	32-P	15	p	4043.08(11)	4043.08	1.03E-04(7)	0.000103	7e-06	1.01E-05(7)	1.01e-05	6.85e-07
31	32-P	15	p	4125.84(11)	4125.84	0.000380(20)	0.00038	2e-05	3.72E-05(20)	3.72e-05	1.96e-06
31	32-P	15	p	4143.35(21)	4143.35	0.000329(16)	0.000329	1.6e-05	3.22E-05(16)	3.22e-05	1.57e-06
31	32-P	15	p	4199.87(4)	4199.87	0.0055(3)	0.0055	0.0003	0.00054(3)	0.000538	2.94e-05
31	32-P	15	p	4244.13(11)	4244.13	5.8E-05(4)	5.8e-05	4e-06	5.7E-06(4)	5.67e-06	3.91e-07
31	32-P	15	p	4359.57(3)	4359.57	0.00195(7)	0.00195	7e-05	1.91E-04(7)	0.000191	6.85e-06
31	32-P	15	p	4364.30(4)	4364.3	0.0073(3)	0.0073	0.0003	0.00071(3)	0.000714	2.94e-05
31	32-P	15	p	4455.54(4)	4455.54	0.000310(16)	0.00031	1.6e-05	3.03E-05(16)	3.03e-05	1.57e-06
31	32-P	15	p	4491.00(4)	4491	0.00323(12)	0.00323	0.00012	0.000316(12)	0.000316	1.17e-05
31	32-P	15	p	4551.77(6)	4551.77	1.07E-04(5)	0.000107	5e-06	1.05E-05(5)	1.05e-05	4.89e-07
31	32-P	15	p	4628.94(4)	4628.94	0.00082(10)	0.00082	0.0001	8.0E-05(10)	8.02e-05	9.78e-06
31	32-P	15	p	4632.01(13)	4632.01	2.23E-04(14)	0.000223	1.4e-05	2.18E-05(14)	2.18e-05	1.37e-06
31	32-P	15	p	4661.07(4)	4661.07	0.00568(21)	0.00568	0.00021	0.000556(21)	0.000556	2.05e-05
31	32-P	15	p	4671.37(3)	4671.37	0.0194(7)	0.0194	0.0007	0.00190(7)	0.0019	6.85e-05
31	32-P	15	p	4738.90(5)	4738.9	0.000345(17)	0.000345	1.7e-05	3.38E-05(17)	3.38e-05	1.66e-06
31	32-P	15	p	4794.55(13)	4794.55	7.7E-05(6)	7.7e-05	6e-06	7.5E-06(6)	7.53e-06	5.87e-07
31	32-P	15	p	4798.80(4)	4798.8	0.000308(22)	0.000308	2.2e-05	3.01E-05(22)	3.01e-05	2.15e-06
31	32-P	15	p	4813.08(14)	4813.08	1.03E-04(8)	0.000103	8e-06	1.01E-05(8)	1.01e-05	7.83e-07
31	32-P	15	p	4861.25(12)	4861.25	1.22E-04(8)	0.000122	8e-06	1.19E-05(8)	1.19e-05	7.83e-07
31	32-P	15	p	4876.87(4)	4876.87	0.00111(9)	0.00111	9e-05	1.09E-04(9)	0.000109	8.81e-06
31	32-P	15	p	4912.30(5)	4912.3	0.00114(5)	0.00114	5e-05	1.12E-04(5)	0.000112	4.89e-06
31	32-P	15	p	5072.01(7)	5072.01	8.5E-05(5)	8.5e-05	5e-06	8.3E-06(5)	8.32e-06	4.89e-07
31	32-P	15	p	5182.86(19)	5182.86	6.7E-05(5)	6.7e-05	5e-06	6.6E-06(5)	6.56e-06	4.89e-07
31	32-P	15	p	5194.91(5)	5194.91	0.00236(23)	0.00236	0.00023	2.31E-04(23)	0.000231	2.25e-05
31	32-P	15	p	5229.04(13)	5229.04	7.1E-05(5)	7.1e-05	5e-06	6.9E-06(5)	6.95e-06	4.89e-07
31	32-P	15	p	5265.51(4)	5265.51	0.0058(4)	0.0058	0.0004	0.00057(4)	0.000567	3.91e-05
31	32-P	15	p	5277.66(6)	5277.66	0.00188(9)	0.00188	9e-05	1.84E-04(9)	0.000184	8.81e-06
31	32-P	15	p	5307.11(13)	5307.11	7.1E-05(5)	7.1e-05	5e-06	6.9E-06(5)	6.95e-06	4.89e-07
31	32-P	15	p	5325.64(14)	5325.64	6.4E-05(5)	6.4e-05	5e-06	6.3E-06(5)	6.26e-06	4.89e-07
31	32-P	15	p	5349.01(4)	5349.01	0.000377(18)	0.000377	1.8e-05	3.69E-05(18)	3.69e-05	1.76e-06
31	32-P	15	p	5356.07(12)	5356.07	1.08E-04(7)	0.000108	7e-06	1.06E-05(7)	1.06e-05	6.85e-07
31	32-P	15	p	5360.75(19)	5360.75	9.8E-05(7)	9.8e-05	7e-06	9.6E-06(7)	9.59e-06	6.85e-07
31	32-P	15	p	5430.63(4)	5430.63	0.000260(16)	0.00026	1.6e-05	2.54E-05(16)	2.54e-05	1.57e-06
31	32-P	15	p	5432.19(6)	5432.19	2.0E-04(3)	0.0002	3e-05	2.0E-05(3)	1.96e-05	2.94e-06
31	32-P	15	p	5508.70(3)	5508.7	9.3E-05(6)	9.3e-05	6e-06	9.1E-06(6)	9.1e-06	5.87e-07
31	32-P	15	p	5548.86(5)	5548.86	2.31E-04(12)	0.000231	1.2e-05	2.26E-05(12)	2.26e-05	1.17e-06
31	32-P	15	p	5622.83(6)	5622.83	1.53E-04(11)	0.000153	1.1e-05	1.50E-05(11)	1.5e-05	1.08e-06
31	32-P	15	p	5633.74(10)	5633.74	7.5E-05(3)	7.5e-05	3e-06	7.3E-06(3)	7.34e-06	2.94e-07
31	32-P	15	p	5683.22(5)	5683.22	0.00064(4)	0.00064	4e-05	6.3E-05(4)	6.26e-05	3.91e-06
31	32-P	15	p	5699.99(4)	5699.99	0.00102(4)	0.00102	4e-05	9.98E-05(4)	9.98e-05	3.91e-06
31	32-P	15	p	5705.37(3)	5705.37	0.00428(16)	0.00428	0.00016	0.000419(16)	0.000419	1.57e-05
31	32-P	15	p	5717.24(6)	5717.24	0.00064(3)	0.00064	3e-05	6.3E-05(3)	6.26e-05	2.94e-06
31	32-P	15	p	5757.87(20)	5757.87	1.37E-04(9)	0.000137	9e-06	1.34E-05(9)	1.34e-05	8.81e-07
31	32-P	15	p	5778.06(4)	5778.06	0.00152(6)	0.00152	6e-05	1.49E-04(6)	0.000149	5.87e-06
31	32-P	15	p	5983.34(5)	5983.34	1.03E-04(7)	0.000103	7e-06	1.01E-05(7)	1.01e-05	6.85e-07
31	32-P	15	p	6061.41(5)	6061.41	0.00069(3)	0.00069	3e-05	6.8E-05(3)	6.75e-05	2.94e-06
31	32-P	15	p	6117.70(5)	6117.7	2.33E-04(11)	0.000233	1.1e-05	2.28E-05(11)	2.28e-05	1.08e-06
31	32-P	15	p	6179.99(4)	6179.99	8.8E-05(6)	8.8e-05	6e-06	8.6E-06(6)	8.61e-06	5.87e-07
31	32-P	15	p	6195.77(5)	6195.77	0.00058(3)	0.00058	3e-05	5.7E-05(3)	5.67e-05	2.94e-06
31	32-P	15	p	6253.90(19)	6253.9	5.8E-05(4)	5.8e-05	4e-06	5.7E-06(4)	5.67e-06	3.91e-07
31	32-P	15	p	6331.96(19)	6331.96	0.000362(18)	0.000362	1.8e-05	3.54E-05(18)	3.54e-05	1.76e-06
31	32-P	15	p	6479.07(9)	6479.07	2.89E-05(21)	2.89e-05	2.1e-06	2.83E-06(21)	2.83e-06	2.05e-07
31	32-P	15	p	6503.21(6)	6503.21	0.000495(25)	0.000495	2.5e-05	4.84E-05(24)	4.84e-05	2.45e-06
31	32-P	15	p	6509.84(19)	6509.84	3.21E-05(25)	3.21e-05	2.5e-06	3.14E-06(24)	3.14e-06	2.45e-07
31	32-P	15	p	6557.14(9)	6557.14	6.7E-05(3)	6.7e-05	3e-06	6.6E-06(3)	6.56e-06	2.94e-07
31	32-P	15	p	6581.28(6)	6581.28	0.000322(16)	0.000322	1.6e-05	3.15E-05(16)	3.15e-05	1.57e-06
31	32-P	15	p	6612.11(3)	6612.11	1.32E-04(7)	0.000132	7e-06	1.29E-05(7)	1.29e-05	6.85e-07
31	32-P	15	p	6785.504(24)	6785.5	0.0267(15)	0.0267	0.0015	0.00261(15)	0.00261	0.000147
31	32-P	15	p	7422.022(25)	7422.02	0.0082(3)	0.0082	0.0003	0.00080(3)	0.000802	2.94e-05
31	32-P	15	p	7856.48(3)	7856.48	0.00150(8)	0.0015	8e-05	1.47E-04(8)	0.000147	7.83e-06
31	32-P	15	p	7934.540(23)	7934.54	0.00065(6)	0.00065	6e-05	6.4E-05(6)	6.36e-05	5.87e-06
32	33-S	16	p	97.91(4)	97.91	9.2E-05(12)	9.2e-05	1.2e-05	8.7E-06(11)	8.69e-06	1.13e-06
32	33-S	16	p	273.560(20)	273.56	0.000354(18)	0.000354	1.8e-05	3.35E-05(17)	3.35e-05	1.7e-06
32	33-S	16	p	346.26(3)	346.26	1.3E-04(3)	0.00013	3e-05	1.2E-05(3)	1.23e-05	2.84e-06
32	33-S	16	p	353.041(17)	353.041	0.00164(6)	0.00164	6e-05	1.55E-04(6)	0.000155	5.67e-06
32	33-S	16	p	707.15(5)	707.15	1.0E-04(3)	0.0001	3e-05	9E-06(3)	9.45e-06	2.84e-06
32	33-S	16	p	840.993(13)	840.993	0.347(6)	0.347	0.006	0.0328(6)	0.0328	0.000567
32	33-S	16	p	862.59(17)	862.59	1.0E-04(3)	0.0001	3e-05	9E-06(3)	9.45e-06	2.84e-06
32	33-S	16	p	863.00(20)	863	2.0E-05(10)	2e-05	1e-05	1.9E-06(10)	1.89e-06	9.45e-07
32	33-S	16	p	907.303(14)	907.303	0.00138(5)	0.00138	5e-05	1.30E-04(5)	0.00013	4.73e-06
32	33-S	16	p	923.65(5)	923.65	1.1E-04(3)	0.00011	3e-05	1.0E-05(3)	1.04e-05	2.84e-06
32	33-S	16	p	967.96(17)	967.96	9.8E-05(22)	9.8e-05	2.2e-05	9.3E-06(21)	9.26e-06	2.08e-06
32	33-S	16	p	970.46(5)	970.46	6E-05(3)	6e-05	3e-05	6E-06(3)	5.67e-06	2.84e-06
32	33-S	16	p	983.19(6)	983.19	0.00032(3)	0.00032	3e-05	3.0E-05(3)	3.02e-05	2.84e-06
32	33-S	16	p	1025.87(3)	1025.87	0.00078(4)	0.00078	4e-05	7.4E-05(4)	7.37e-05	3.78e-06
32	33-S	16	p	1067.11(6)	1067.11	2.8E-05(21)	2.8e-05	2.1e-05	2.6E-06(20)	2.65e-06	1.98e-06
32	33-S	16	p	1126.16(4)	1126.16	4.6E-05(13)	4.6e-05	1.3e-05	4.3E-06(12)	4.35e-06	1.23e-06
32	33-S	16	p	1135.312(16)	1135.31	0.00243(8)	0.00243	8e-05	2.30E-04(8)	0.00023	7.56e-06
32	33-S	16	p	1153.32(11)	1153.32	0.00029(4)	0.00029	4e-05	2.7E-05(4)	2.74e-05	3.78e-06
32	33-S	16	p	1209.24(17)	1209.24	1.3E-04(3)	0.00013	3e-05	1.2E-05(3)	1.23e-05	2.84e-06
32	33-S	16	p	1225.738(14)	1225.74	0.00342(10)	0.00342	0.0001	0.000323(10)	0.000323	9.45e-06
32	33-S	16	p	1253.56(3)	1253.56	0.00078(4)	0.00078	4e-05	7.4E-05(4)	7.37e-05	3.78e-06
32	33-S	16	p	1453.893(18)	1453.89	0.00261(9)	0.00261	9e-05	2.47E-04(9)	0.000247	8.51e-06
32	33-S	16	p	1472.401(14)	1472.4	0.00870(19)	0.0087	0.00019	0.000822(18)	0.000822	1.8e-05
32	33-S	16	p	1500.07(5)	1500.07	2.0E-04(3)	0.0002	3e-05	1.9E-05(3)	1.89e-05	2.84e-06
32	33-S	16	p	1518.7(7)	1518.7	4.7E-05(21)	4.7e-05	2.1e-05	4.4E-06(20)	4.44e-06	1.98e-06
32	33-S	16	p	1621.36(6)	1621.36	1.9E-05(10)	1.9e-05	1e-05	1.8E-06(10)	1.8e-06	9.45e-07
32	33-S	16	p	1677.59(5)	1677.59	0.00036(5)	0.00036	5e-05	3.4E-05(5)	3.4e-05	4.73e-06
32	33-S	16	p	1697.24(3)	1697.24	0.01250(25)	0.0125	0.00025	0.001181(24)	0.00118	2.36e-05
32	33-S	16	p	1744.06(5)	1744.06	0.00098(5)	0.00098	5e-05	9.3E-05(5)	9.26e-05	4.73e-06
32	33-S	16	p	1897.39(4)	1897.39	0.00204(9)	0.00204	9e-05	1.93E-04(9)	0.000193	8.51e-06
32	33-S	16	p	1964.86(3)	1964.86	0.00659(22)	0.00659	0.00022	0.000623(21)	0.000623	2.08e-05
32	33-S	16	p	1967.11(3)	1967.11	0.00357(18)	0.00357	0.00018	0.000337(17)	0.000337	1.7e-05
32	33-S	16	p	1967.60(7)	1967.6	6E-05(3)	6e-05	3e-05	6E-06(3)	5.67e-06	2.84e-06
32	33-S	16	p	2026.650(20)	2026.65	6.0E-05(10)	6e-05	1e-05	5.7E-06(10)	5.67e-06	9.45e-07
32	33-S	16	p	2110.38(11)	2110.38	1.1E-04(4)	0.00011	4e-05	1.0E-05(4)	1.04e-05	3.78e-06
32	33-S	16	p	2214.04(4)	2214.04	0.00201(9)	0.00201	9e-05	1.90E-04(9)	0.00019	8.51e-06
32	33-S	16	p	2216.722(17)	2216.72	0.01210(23)	0.0121	0.00023	0.001144(22)	0.00114	2.17e-05
32	33-S	16	p	2280.50(6)	2280.5	0.00054(6)	0.00054	6e-05	5.1E-05(6)	5.1e-05	5.67e-06
32	33-S	16	p	2313.354(17)	2313.35	0.00366(13)	0.00366	0.00013	0.000346(12)	0.000346	1.23e-05
32	33-S	16	p	2379.661(14)	2379.66	0.208(5)	0.208	0.005	0.0197(5)	0.0197	0.000473
32	33-S	16	p	2456.62(12)	2456.62	0.00031(4)	0.00031	4e-05	2.9E-05(4)	2.93e-05	3.78e-06
32	33-S	16	p	2465.90(5)	2465.9	0.00039(5)	0.00039	5e-05	3.7E-05(5)	3.69e-05	4.73e-06
32	33-S	16	p	2490.14(3)	2490.14	0.0125(3)	0.0125	0.0003	0.00118(3)	0.00118	2.84e-05
32	33-S	16	p	2532.37(6)	2532.37	2.4E-04(5)	0.00024	5e-05	2.3E-05(5)	2.27e-05	4.73e-06
32	33-S	16	p	2667.65(3)	2667.65	0.00345(9)	0.00345	9e-05	0.000326(9)	0.000326	8.51e-06
32	33-S	16	p	2753.16(3)	2753.16	0.0277(5)	0.0277	0.0005	0.00262(5)	0.00262	4.73e-05
32	33-S	16	p	2867.580(23)	2867.58	0.00425(15)	0.00425	0.00015	0.000402(14)	0.000402	1.42e-05
32	33-S	16	p	2930.67(3)	2930.67	0.0832(13)	0.0832	0.0013	0.00786(12)	0.00786	0.000123
32	33-S	16	p	2935.01(17)	2935.01	8.3E-05(20)	8.3e-05	2e-05	7.8E-06(19)	7.84e-06	1.89e-06
32	33-S	16	p	2972.85(14)	2972.85	0.00095(10)	0.00095	0.0001	9.0E-05(10)	8.98e-05	9.45e-06
32	33-S	16	p	3020.66(4)	3020.66	0.00101(8)	0.00101	8e-05	9.5E-05(8)	9.55e-05	7.56e-06
32	33-S	16	p	3028.56(5)	3028.56	0.00073(7)	0.00073	7e-05	6.9E-05(7)	6.9e-05	6.62e-06
32	33-S	16	p	3093.68(6)	3093.68	8E-05(3)	8e-05	3e-05	8E-06(3)	7.56e-06	2.84e-06
32	33-S	16	p	3161.50(19)	3161.5	0.00058(7)	0.00058	7e-05	5.5E-05(7)	5.48e-05	6.62e-06
32	33-S	16	p	3220.588(17)	3220.59	0.117(5)	0.117	0.005	0.0111(5)	0.0111	0.000473
32	33-S	16	p	3355.19(14)	3355.19	0.00109(9)	0.00109	9e-05	1.03E-04(9)	0.000103	8.51e-06
32	33-S	16	p	3369.70(4)	3369.7	0.0271(5)	0.0271	0.0005	0.00256(5)	0.00256	4.73e-05
32	33-S	16	p	3397.37(3)	3397.37	0.00544(15)	0.00544	0.00015	0.000514(14)	0.000514	1.42e-05
32	33-S	16	p	3455.94(3)	3455.94	0.00094(6)	0.00094	6e-05	8.9E-05(6)	8.88e-05	5.67e-06
32	33-S	16	p	3582.68(11)	3582.68	0.00031(5)	0.00031	5e-05	2.9E-05(5)	2.93e-05	4.73e-06
32	33-S	16	p	3723.54(4)	3723.54	0.0133(3)	0.0133	0.0003	0.00126(3)	0.00126	2.84e-05
32	33-S	16	p	3808.94(4)	3808.94	0.00036(4)	0.00036	4e-05	3.4E-05(4)	3.4e-05	3.78e-06
32	33-S	16	p	3831.9(7)	3831.9	1.6E-04(5)	0.00016	5e-05	1.5E-05(5)	1.51e-05	4.73e-06
32	33-S	16	p	3921.10(4)	3921.1	0.00065(11)	0.00065	0.00011	6.1E-05(10)	6.14e-05	1.04e-05
32	33-S	16	p	3934.59(6)	3934.59	0.00035(6)	0.00035	6e-05	3.3E-05(6)	3.31e-05	5.67e-06
32	33-S	16	p	4055.17(17)	4055.17	0.00029(5)	0.00029	5e-05	2.7E-05(5)	2.74e-05	4.73e-06
32	33-S	16	p	4076.77(4)	4076.77	0.00052(8)	0.00052	8e-05	4.9E-05(8)	4.91e-05	7.56e-06
32	33-S	16	p	4144.14(5)	4144.14	0.00139(12)	0.00139	0.00012	1.31E-04(11)	0.000131	1.13e-05
32	33-S	16	p	4217.63(11)	4217.63	0.00109(8)	0.00109	8e-05	1.03E-04(8)	0.000103	7.56e-06
32	33-S	16	p	4363.14(4)	4363.14	0.00215(18)	0.00215	0.00018	2.03E-04(17)	0.000203	1.7e-05
32	33-S	16	p	4423.57(11)	4423.57	0.00085(25)	0.00085	0.00025	8.0E-05(24)	8.03e-05	2.36e-05
32	33-S	16	p	4430.60(4)	4430.6	0.0262(6)	0.0262	0.0006	0.00248(6)	0.00248	5.67e-05
32	33-S	16	p	4445.11(14)	4445.11	0.00065(11)	0.00065	0.00011	6.1E-05(10)	6.14e-05	1.04e-05
32	33-S	16	p	4638.79(19)	4638.79	0.00059(18)	0.00059	0.00018	5.6E-05(17)	5.58e-05	1.7e-05
32	33-S	16	p	4709.35(4)	4709.35	0.00047(8)	0.00047	8e-05	4.4E-05(8)	4.44e-05	7.56e-06
32	33-S	16	p	4771.72(5)	4771.72	0.00060(9)	0.0006	9e-05	5.7E-05(9)	5.67e-05	8.51e-06
32	33-S	16	p	4869.61(3)	4869.61	0.0650(13)	0.065	0.0013	0.00614(12)	0.00614	0.000123
32	33-S	16	p	4917.65(4)	4917.65	0.00053(16)	0.00053	0.00016	5.0E-05(15)	5.01e-05	1.51e-05
32	33-S	16	p	5047.10(3)	5047.1	0.0163(4)	0.0163	0.0004	0.00154(4)	0.00154	3.78e-05
32	33-S	16	p	5420.574(24)	5420.57	0.308(7)	0.308	0.007	0.0291(7)	0.0291	0.000662
32	33-S	16	p	5479.66(19)	5479.66	1.0E-04(5)	0.0001	5e-05	9E-06(5)	9.45e-06	4.73e-06
32	33-S	16	p	5583.50(3)	5583.5	0.0086(3)	0.0086	0.0003	0.00081(3)	0.000813	2.84e-05
32	33-S	16	p	5648.23(5)	5648.23	0.00027(5)	0.00027	5e-05	2.6E-05(5)	2.55e-05	4.73e-06
32	33-S	16	p	5710.47(3)	5710.47	0.00094(7)	0.00094	7e-05	8.9E-05(7)	8.88e-05	6.62e-06
32	33-S	16	p	5773.55(3)	5773.55	0.00041(4)	0.00041	4e-05	3.9E-05(4)	3.87e-05	3.78e-06
32	33-S	16	p	5835.33(3)	5835.33	0.00074(7)	0.00074	7e-05	7.0E-05(7)	6.99e-05	6.62e-06
32	33-S	16	p	5887.96(3)	5887.96	0.00373(17)	0.00373	0.00017	0.000353(16)	0.000353	1.61e-05
32	33-S	16	p	6327.717(25)	6327.72	0.00065(6)	0.00065	6e-05	6.1E-05(6)	6.14e-05	5.67e-06
32	33-S	16	p	6346.22(3)	6346.22	8E-05(3)	8e-05	3e-05	8E-06(3)	7.56e-06	2.84e-06
32	33-S	16	p	6424.34(3)	6424.34	0.00057(5)	0.00057	5e-05	5.4E-05(5)	5.39e-05	4.73e-06
32	33-S	16	p	6574.34(3)	6574.34	0.00056(10)	0.00056	0.0001	5.3E-05(10)	5.29e-05	9.45e-06
32	33-S	16	p	6664.75(3)	6664.75	0.00115(9)	0.00115	9e-05	1.09E-04(9)	0.000109	8.51e-06
32	33-S	16	p	6676.16(4)	6676.16	0.00172(11)	0.00172	0.00011	1.63E-04(10)	0.000163	1.04e-05
32	33-S	16	p	7187.04(3)	7187.04	0.00171(12)	0.00171	0.00012	1.62E-04(11)	0.000162	1.13e-05
32	33-S	16	p	7415.15(3)	7415.15	0.00249(18)	0.00249	0.00018	2.35E-04(17)	0.000235	1.7e-05
32	33-S	16	p	7487.56(11)	7487.56	1.7E-04(4)	0.00017	4e-05	1.6E-05(4)	1.61e-05	3.78e-06
32	33-S	16	p	7505.56(3)	7505.56	0.00108(16)	0.00108	0.00016	1.02E-04(15)	0.000102	1.51e-05
32	33-S	16	p	7526.32(3)	7526.32	9E-05(4)	9e-05	4e-05	9E-06(4)	8.51e-06	3.78e-06
32	33-S	16	p	7799.815(24)	7799.81	0.0144(5)	0.0144	0.0005	0.00136(5)	0.00136	4.73e-05
32	33-S	16	p	8367.11(3)	8367.11	1.4E-04(4)	0.00014	4e-05	1.3E-05(4)	1.32e-05	3.78e-06
32	33-S	16	p	8640.594(25)	8640.59	0.0098(7)	0.0098	0.0007	0.00093(7)	0.000926	6.62e-05
33	34-S	16	p	281.63(20)	281.63	1.8E-07(6)	1.8e-07	6e-08	1.7E-08(6)	1.7e-08	5.67e-09
33	34-S	16	p	306.59(14)	306.59	6.9E-07(16)	6.9e-07	1.6e-07	6.5E-08(15)	6.52e-08	1.51e-08
33	34-S	16	p	334.02(8)	334.02	3.2E-07(8)	3.2e-07	8e-08	3.0E-08(8)	3.02e-08	7.56e-09
33	34-S	16	p	392.93(10)	392.93	9.6E-07(17)	9.6e-07	1.7e-07	9.1E-08(16)	9.07e-08	1.61e-08
33	34-S	16	p	516.86(11)	516.86	2.5E-06(4)	2.5e-06	4e-07	2.4E-07(4)	2.36e-07	3.78e-08
33	34-S	16	p	571.74(9)	571.74	6.2E-07(24)	6.2e-07	2.4e-07	5.9E-08(23)	5.86e-08	2.27e-08
33	34-S	16	p	576.76(15)	576.76	1.13E-06(19)	1.13e-06	1.9e-07	1.07E-07(18)	1.07e-07	1.8e-08
33	34-S	16	p	612.187(19)	612.187	2.0E-06(3)	2e-06	3e-07	1.9E-07(3)	1.89e-07	2.84e-08
33	34-S	16	p	672.06(7)	672.06	1.18E-06(18)	1.18e-06	1.8e-07	1.12E-07(17)	1.12e-07	1.7e-08
33	34-S	16	p	698.13(3)	698.13	7.8E-07(13)	7.8e-07	1.3e-07	7.4E-08(12)	7.37e-08	1.23e-08
33	34-S	16	p	722.88(3)	722.88	1.35E-06(20)	1.35e-06	2e-07	1.28E-07(19)	1.28e-07	1.89e-08
33	34-S	16	p	725.28(13)	725.28	8.9E-07(16)	8.9e-07	1.6e-07	8.4E-08(15)	8.41e-08	1.51e-08
33	34-S	16	p	748.43(13)	748.43	9.8E-07(15)	9.8e-07	1.5e-07	9.3E-08(14)	9.26e-08	1.42e-08
33	34-S	16	p	767.09(19)	767.09	7.6E-07(14)	7.6e-07	1.4e-07	7.2E-08(13)	7.18e-08	1.32e-08
33	34-S	16	p	770.444(12)	770.444	2.13E-05(25)	2.13e-05	2.5e-06	2.01E-06(24)	2.01e-06	2.36e-07
33	34-S	16	p	790.157(24)	790.157	3.0E-06(6)	3e-06	6e-07	2.8E-07(6)	2.84e-07	5.67e-08
33	34-S	16	p	798.831(23)	798.831	2.2E-06(4)	2.2e-06	4e-07	2.1E-07(4)	2.08e-07	3.78e-08
33	34-S	16	p	803.081(21)	803.081	8.8E-06(11)	8.8e-06	1.1e-06	8.3E-07(10)	8.32e-07	1.04e-07
33	34-S	16	p	846.31(4)	846.31	2.2E-06(14)	2.2e-06	1.4e-06	2.1E-07(13)	2.08e-07	1.32e-07
33	34-S	16	p	925.81(14)	925.81	1.32E-06(19)	1.32e-06	1.9e-07	1.25E-07(18)	1.25e-07	1.8e-08
33	34-S	16	p	929.439(21)	929.439	8.3E-06(10)	8.3e-06	1e-06	7.8E-07(10)	7.84e-07	9.45e-08
33	34-S	16	p	941.57(4)	941.57	3.2E-06(5)	3.2e-06	5e-07	3.0E-07(5)	3.02e-07	4.73e-08
33	34-S	16	p	982.66(8)	982.66	1.45E-06(24)	1.45e-06	2.4e-07	1.37E-07(23)	1.37e-07	2.27e-08
33	34-S	16	p	989.02(14)	989.02	6.1E-07(18)	6.1e-07	1.8e-07	5.8E-08(17)	5.77e-08	1.7e-08
33	34-S	16	p	1055.505(15)	1055.51	5.4E-05(7)	5.4e-05	7e-06	5.1E-06(7)	5.1e-06	6.62e-07
33	34-S	16	p	1105.674(21)	1105.67	1.15E-05(14)	1.15e-05	1.4e-06	1.09E-06(13)	1.09e-06	1.32e-07
33	34-S	16	p	1113.34(3)	1113.34	3.2E-06(5)	3.2e-06	5e-07	3.0E-07(5)	3.02e-07	4.73e-08
33	34-S	16	p	1121.29(8)	1121.29	2.7E-06(4)	2.7e-06	4e-07	2.6E-07(4)	2.55e-07	3.78e-08
33	34-S	16	p	1153.487(19)	1153.49	7.7E-05(9)	7.7e-05	9e-06	7.3E-06(9)	7.28e-06	8.51e-07
33	34-S	16	p	1156.21(4)	1156.21	1.21E-05(17)	1.21e-05	1.7e-06	1.14E-06(16)	1.14e-06	1.61e-07
33	34-S	16	p	1176.631(11)	1176.63	0.00061(3)	0.00061	3e-05	5.8E-05(3)	5.77e-05	2.84e-06
33	34-S	16	p	1205.05(4)	1205.05	4.7E-06(6)	4.7e-06	6e-07	4.4E-07(6)	4.44e-07	5.67e-08
33	34-S	16	p	1237.61(5)	1237.61	4.0E-06(6)	4e-06	6e-07	3.8E-07(6)	3.78e-07	5.67e-08
33	34-S	16	p	1244.09(6)	1244.09	9.3E-07(21)	9.3e-07	2.1e-07	8.8E-08(20)	8.79e-08	1.98e-08
33	34-S	16	p	1247.85(3)	1247.85	4.6E-06(7)	4.6e-06	7e-07	4.3E-07(7)	4.35e-07	6.62e-08
33	34-S	16	p	1266.13(3)	1266.13	5.1E-06(7)	5.1e-06	7e-07	4.8E-07(7)	4.82e-07	6.62e-08
33	34-S	16	p	1274.28(3)	1274.28	9.0E-06(11)	9e-06	1.1e-06	8.5E-07(10)	8.51e-07	1.04e-07
33	34-S	16	p	1320.160(10)	1320.16	0.000278(22)	0.000278	2.2e-05	2.63E-05(21)	2.63e-05	2.08e-06
33	34-S	16	p	1325.18(16)	1325.18	2.6E-06(6)	2.6e-06	6e-07	2.5E-07(6)	2.46e-07	5.67e-08
33	34-S	16	p	1353.14(16)	1353.14	2.9E-06(5)	2.9e-06	5e-07	2.7E-07(5)	2.74e-07	4.73e-08
33	34-S	16	p	1364.40(17)	1364.4	2.5E-06(7)	2.5e-06	7e-07	2.4E-07(7)	2.36e-07	6.62e-08
33	34-S	16	p	1374.36(19)	1374.36	2.9E-06(7)	2.9e-06	7e-07	2.7E-07(7)	2.74e-07	6.62e-08
33	34-S	16	p	1469.57(11)	1469.57	1.8E-06(3)	1.8e-06	3e-07	1.7E-07(3)	1.7e-07	2.84e-08
33	34-S	16	p	1479.82(5)	1479.82	2.0E-06(3)	2e-06	3e-07	1.9E-07(3)	1.89e-07	2.84e-08
33	34-S	16	p	1483.86(13)	1483.86	2.6E-06(4)	2.6e-06	4e-07	2.5E-07(4)	2.46e-07	3.78e-08
33	34-S	16	p	1525.38(6)	1525.38	8.7E-06(11)	8.7e-06	1.1e-06	8.2E-07(10)	8.22e-07	1.04e-07
33	34-S	16	p	1544.42(3)	1544.42	1.99E-05(25)	1.99e-05	2.5e-06	1.88E-06(24)	1.88e-06	2.36e-07
33	34-S	16	p	1562.18(19)	1562.18	6.2E-06(16)	6.2e-06	1.6e-06	5.9E-07(15)	5.86e-07	1.51e-07
33	34-S	16	p	1565.073(23)	1565.07	7.0E-06(16)	7e-06	1.6e-06	6.6E-07(15)	6.62e-07	1.51e-07
33	34-S	16	p	1572.579(23)	1572.58	4.3E-05(6)	4.3e-05	6e-06	4.1E-06(6)	4.06e-06	5.67e-07
33	34-S	16	p	1580.49(6)	1580.49	5.1E-06(7)	5.1e-06	7e-07	4.8E-07(7)	4.82e-07	6.62e-08
33	34-S	16	p	1585.502(18)	1585.5	1.95E-05(24)	1.95e-05	2.4e-06	1.84E-06(23)	1.84e-06	2.27e-07
33	34-S	16	p	1601.89(3)	1601.89	3.3E-06(6)	3.3e-06	6e-07	3.1E-07(6)	3.12e-07	5.67e-08
33	34-S	16	p	1615.27(10)	1615.27	1.74E-05(25)	1.74e-05	2.5e-06	1.64E-06(24)	1.64e-06	2.36e-07
33	34-S	16	p	1617.10(8)	1617.1	1.50E-05(23)	1.5e-05	2.3e-06	1.42E-06(22)	1.42e-06	2.17e-07
33	34-S	16	p	1627.23(9)	1627.23	1.5E-06(6)	1.5e-06	6e-07	1.4E-07(6)	1.42e-07	5.67e-08
33	34-S	16	p	1631.652(23)	1631.65	2.2E-05(3)	2.2e-05	3e-06	2.1E-06(3)	2.08e-06	2.84e-07
33	34-S	16	p	1641.018(24)	1641.02	1.3E-06(8)	1.3e-06	8e-07	1.2E-07(8)	1.23e-07	7.56e-08
33	34-S	16	p	1732.30(8)	1732.3	3.4E-06(5)	3.4e-06	5e-07	3.2E-07(5)	3.21e-07	4.73e-08
33	34-S	16	p	1738.95(15)	1738.95	3.7E-06(6)	3.7e-06	6e-07	3.5E-07(6)	3.5e-07	5.67e-08
33	34-S	16	p	1751.43(3)	1751.43	1.11E-05(14)	1.11e-05	1.4e-06	1.05E-06(13)	1.05e-06	1.32e-07
33	34-S	16	p	1772.80(3)	1772.8	1.08E-05(14)	1.08e-05	1.4e-06	1.02E-06(13)	1.02e-06	1.32e-07
33	34-S	16	p	1788.795(17)	1788.8	0.00056(4)	0.00056	4e-05	5.3E-05(4)	5.29e-05	3.78e-06
33	34-S	16	p	1795.40(13)	1795.4	1.5E-06(4)	1.5e-06	4e-07	1.4E-07(4)	1.42e-07	3.78e-08
33	34-S	16	p	1818.76(8)	1818.76	2.9E-06(5)	2.9e-06	5e-07	2.7E-07(5)	2.74e-07	4.73e-08
33	34-S	16	p	1840.56(9)	1840.56	4.3E-06(8)	4.3e-06	8e-07	4.1E-07(8)	4.06e-07	7.56e-08
33	34-S	16	p	1854.309(21)	1854.31	9.9E-06(13)	9.9e-06	1.3e-06	9.4E-07(12)	9.36e-07	1.23e-07
33	34-S	16	p	1871.08(6)	1871.08	1.58E-05(21)	1.58e-05	2.1e-06	1.49E-06(20)	1.49e-06	1.98e-07
33	34-S	16	p	1923.41(8)	1923.41	4.7E-06(9)	4.7e-06	9e-07	4.4E-07(9)	4.44e-07	8.51e-08
33	34-S	16	p	1926.07(6)	1926.07	2.2E-06(6)	2.2e-06	6e-07	2.1E-07(6)	2.08e-07	5.67e-08
33	34-S	16	p	1947.046(12)	1947.05	2.25E-04(22)	0.000225	2.2e-05	2.13E-05(21)	2.13e-05	2.08e-06
33	34-S	16	p	1951.77(12)	1951.77	4.1E-06(9)	4.1e-06	9e-07	3.9E-07(9)	3.87e-07	8.51e-08
33	34-S	16	p	1959.99(13)	1959.99	6.8E-06(10)	6.8e-06	1e-06	6.4E-07(10)	6.43e-07	9.45e-08
33	34-S	16	p	1987.189(17)	1987.19	5.0E-05(7)	5e-05	7e-06	4.7E-06(7)	4.73e-06	6.62e-07
33	34-S	16	p	1997.94(12)	1997.94	1.1E-06(4)	1.1e-06	4e-07	1.0E-07(4)	1.04e-07	3.78e-08
33	34-S	16	p	2053.98(3)	2053.98	4.6E-06(8)	4.6e-06	8e-07	4.3E-07(8)	4.35e-07	7.56e-08
33	34-S	16	p	2076.68(3)	2076.68	1.14E-05(15)	1.14e-05	1.5e-06	1.08E-06(14)	1.08e-06	1.42e-07
33	34-S	16	p	2127.491(12)	2127.49	0.00246(10)	0.00246	0.0001	2.32E-04(10)	0.000232	9.45e-06
33	34-S	16	p	2152.08(14)	2152.08	1.3E-06(4)	1.3e-06	4e-07	1.2E-07(4)	1.23e-07	3.78e-08
33	34-S	16	p	2173.42(9)	2173.42	1.2E-06(4)	1.2e-06	4e-07	1.1E-07(4)	1.13e-07	3.78e-08
33	34-S	16	p	2209.10(5)	2209.1	6.6E-06(9)	6.6e-06	9e-07	6.2E-07(9)	6.24e-07	8.51e-08
33	34-S	16	p	2230.10(8)	2230.1	6.2E-06(9)	6.2e-06	9e-07	5.9E-07(9)	5.86e-07	8.51e-08
33	34-S	16	p	2233.53(3)	2233.53	3.9E-05(5)	3.9e-05	5e-06	3.7E-06(5)	3.69e-06	4.73e-07
33	34-S	16	p	2258.429(23)	2258.43	2.9E-05(4)	2.9e-05	4e-06	2.7E-06(4)	2.74e-06	3.78e-07
33	34-S	16	p	2290.42(9)	2290.42	2.1E-06(4)	2.1e-06	4e-07	2.0E-07(4)	1.98e-07	3.78e-08
33	34-S	16	p	2326.77(24)	2326.77	4E-07(3)	4e-07	3e-07	4E-08(3)	3.78e-08	2.84e-08
33	34-S	16	p	2329.45(6)	2329.45	1.1E-06(3)	1.1e-06	3e-07	1.0E-07(3)	1.04e-07	2.84e-08
33	34-S	16	p	2353.25(15)	2353.25	1.8E-06(3)	1.8e-06	3e-07	1.7E-07(3)	1.7e-07	2.84e-08
33	34-S	16	p	2363.97(8)	2363.97	1.6E-05(9)	1.6e-05	9e-06	1.5E-06(9)	1.51e-06	8.51e-07
33	34-S	16	p	2375.620(16)	2375.62	2.01E-04(25)	0.000201	2.5e-05	1.90E-05(24)	1.9e-05	2.36e-06
33	34-S	16	p	2390.84(6)	2390.84	1.03E-05(14)	1.03e-05	1.4e-06	9.7E-07(13)	9.73e-07	1.32e-07
33	34-S	16	p	2404.006(22)	2404.01	8.3E-06(11)	8.3e-06	1.1e-06	7.8E-07(10)	7.84e-07	1.04e-07
33	34-S	16	p	2451.563(17)	2451.56	4.0E-05(5)	4e-05	5e-06	3.8E-06(5)	3.78e-06	4.73e-07
33	34-S	16	p	2490.49(10)	2490.49	4.8E-06(13)	4.8e-06	1.3e-06	4.5E-07(12)	4.54e-07	1.23e-07
33	34-S	16	p	2496.742(13)	2496.74	1.19E-04(14)	0.000119	1.4e-05	1.12E-05(13)	1.12e-05	1.32e-06
33	34-S	16	p	2530.19(7)	2530.19	3.9E-06(6)	3.9e-06	6e-07	3.7E-07(6)	3.69e-07	5.67e-08
33	34-S	16	p	2543.20(3)	2543.2	7.4E-05(9)	7.4e-05	9e-06	7.0E-06(9)	6.99e-06	8.51e-07
33	34-S	16	p	2558.88(12)	2558.88	9.6E-06(13)	9.6e-06	1.3e-06	9.1E-07(12)	9.07e-07	1.23e-07
33	34-S	16	p	2561.34(4)	2561.34	2.8E-05(4)	2.8e-05	4e-06	2.6E-06(4)	2.65e-06	3.78e-07
33	34-S	16	p	2611.49(24)	2611.49	9.3E-06(24)	9.3e-06	2.4e-06	8.8E-07(23)	8.79e-07	2.27e-07
33	34-S	16	p	2689.52(8)	2689.52	1.67E-05(23)	1.67e-05	2.3e-06	1.58E-06(22)	1.58e-06	2.17e-07
33	34-S	16	p	2714.78(15)	2714.78	2.2E-05(4)	2.2e-05	4e-06	2.1E-06(4)	2.08e-06	3.78e-07
33	34-S	16	p	2749.152(23)	2749.15	5.4E-05(7)	5.4e-05	7e-06	5.1E-06(7)	5.1e-06	6.62e-07
33	34-S	16	p	2754.02(20)	2754.02	7.2E-06(19)	7.2e-06	1.9e-06	6.8E-07(18)	6.8e-07	1.8e-07
33	34-S	16	p	2762.075(20)	2762.07	2.3E-05(3)	2.3e-05	3e-06	2.2E-06(3)	2.17e-06	2.84e-07
33	34-S	16	p	2801.36(4)	2801.36	7.8E-05(10)	7.8e-05	1e-05	7.4E-06(10)	7.37e-06	9.45e-07
33	34-S	16	p	2817.07(14)	2817.07	6.5E-06(11)	6.5e-06	1.1e-06	6.1E-07(10)	6.14e-07	1.04e-07
33	34-S	16	p	2839.29(4)	2839.29	7.7E-06(14)	7.7e-06	1.4e-06	7.3E-07(13)	7.28e-07	1.32e-07
33	34-S	16	p	2843.66(9)	2843.66	4.6E-06(11)	4.6e-06	1.1e-06	4.3E-07(10)	4.35e-07	1.04e-07
33	34-S	16	p	2864.516(25)	2864.52	8.4E-05(11)	8.4e-05	1.1e-05	7.9E-06(10)	7.94e-06	1.04e-06
33	34-S	16	p	2910.30(4)	2910.3	7.7E-05(8)	7.7e-05	8e-06	7.3E-06(8)	7.28e-06	7.56e-07
33	34-S	16	p	2919.19(22)	2919.19	3.3E-06(9)	3.3e-06	9e-07	3.1E-07(9)	3.12e-07	8.51e-08
33	34-S	16	p	2940.76(5)	2940.76	8.1E-06(13)	8.1e-06	1.3e-06	7.7E-07(12)	7.66e-07	1.23e-07
33	34-S	16	p	2946.6(4)	2946.6	2.3E-06(7)	2.3e-06	7e-07	2.2E-07(7)	2.17e-07	6.62e-08
33	34-S	16	p	2988.59(9)	2988.59	1.4E-06(7)	1.4e-06	7e-07	1.3E-07(7)	1.32e-07	6.62e-08
33	34-S	16	p	2995.49(4)	2995.49	2.9E-06(8)	2.9e-06	8e-07	2.7E-07(8)	2.74e-07	7.56e-08
33	34-S	16	p	3005.358(19)	3005.36	7.7E-05(8)	7.7e-05	8e-06	7.3E-06(8)	7.28e-06	7.56e-07
33	34-S	16	p	3022.25(16)	3022.25	1.2E-06(7)	1.2e-06	7e-07	1.1E-07(7)	1.13e-07	6.62e-08
33	34-S	16	p	3031.67(6)	3031.67	3.6E-05(5)	3.6e-05	5e-06	3.4E-06(5)	3.4e-06	4.73e-07
33	34-S	16	p	3038.21(10)	3038.21	9.8E-06(15)	9.8e-06	1.5e-06	9.3E-07(14)	9.26e-07	1.42e-07
33	34-S	16	p	3089.64(16)	3089.64	4.3E-06(9)	4.3e-06	9e-07	4.1E-07(9)	4.06e-07	8.51e-08
33	34-S	16	p	3122.66(9)	3122.66	2.1E-05(4)	2.1e-05	4e-06	2.0E-06(4)	1.98e-06	3.78e-07
33	34-S	16	p	3174.391(20)	3174.39	8.1E-05(10)	8.1e-05	1e-05	7.7E-06(10)	7.66e-06	9.45e-07
33	34-S	16	p	3184.08(5)	3184.08	9E-07(6)	9e-07	6e-07	9E-08(6)	8.51e-08	5.67e-08
33	34-S	16	p	3194.82(3)	3194.82	5.7E-05(8)	5.7e-05	8e-06	5.4E-06(8)	5.39e-06	7.56e-07
33	34-S	16	p	3211.66(7)	3211.66	1.82E-05(23)	1.82e-05	2.3e-06	1.72E-06(22)	1.72e-06	2.17e-07
33	34-S	16	p	3231.60(16)	3231.6	6.5E-06(10)	6.5e-06	1e-06	6.1E-07(10)	6.14e-07	9.45e-08
33	34-S	16	p	3242.1(4)	3242.1	2.8E-06(6)	2.8e-06	6e-07	2.6E-07(6)	2.65e-07	5.67e-08
33	34-S	16	p	3253.24(3)	3253.24	2.9E-05(4)	2.9e-05	4e-06	2.7E-06(4)	2.74e-06	3.78e-07
33	34-S	16	p	3279.02(9)	3279.02	2.5E-05(4)	2.5e-05	4e-06	2.4E-06(4)	2.36e-06	3.78e-07
33	34-S	16	p	3304.043(12)	3304.04	0.00047(4)	0.00047	4e-05	4.4E-05(4)	4.44e-05	3.78e-06
33	34-S	16	p	3311.02(4)	3311.02	4.8E-06(9)	4.8e-06	9e-07	4.5E-07(9)	4.54e-07	8.51e-08
33	34-S	16	p	3392.89(9)	3392.89	1.21E-05(18)	1.21e-05	1.8e-06	1.14E-06(17)	1.14e-06	1.7e-07
33	34-S	16	p	3442.37(17)	3442.37	7.9E-06(14)	7.9e-06	1.4e-06	7.5E-07(13)	7.47e-07	1.32e-07
33	34-S	16	p	3450.82(10)	3450.82	2.7E-06(8)	2.7e-06	8e-07	2.6E-07(8)	2.55e-07	7.56e-08
33	34-S	16	p	3476.81(15)	3476.81	5.5E-06(9)	5.5e-06	9e-07	5.2E-07(9)	5.2e-07	8.51e-08
33	34-S	16	p	3499.22(8)	3499.22	3.7E-06(9)	3.7e-06	9e-07	3.5E-07(9)	3.5e-07	8.51e-08
33	34-S	16	p	3514.895(24)	3514.89	1.11E-05(15)	1.11e-05	1.5e-06	1.05E-06(14)	1.05e-06	1.42e-07
33	34-S	16	p	3552.163(17)	3552.16	1.34E-04(11)	0.000134	1.1e-05	1.27E-05(10)	1.27e-05	1.04e-06
33	34-S	16	p	3580.79(7)	3580.79	2.9E-06(6)	2.9e-06	6e-07	2.7E-07(6)	2.74e-07	5.67e-08
33	34-S	16	p	3628.104(19)	3628.1	1.36E-04(17)	0.000136	1.7e-05	1.29E-05(16)	1.29e-05	1.61e-06
33	34-S	16	p	3635.84(6)	3635.84	4.0E-05(6)	4e-05	6e-06	3.8E-06(6)	3.78e-06	5.67e-07
33	34-S	16	p	3645.12(7)	3645.12	3.7E-06(8)	3.7e-06	8e-07	3.5E-07(8)	3.5e-07	7.56e-08
33	34-S	16	p	3649.81(3)	3649.81	2.4E-05(3)	2.4e-05	3e-06	2.3E-06(3)	2.27e-06	2.84e-07
33	34-S	16	p	3663.80(21)	3663.8	3.6E-06(8)	3.6e-06	8e-07	3.4E-07(8)	3.4e-07	7.56e-08
33	34-S	16	p	3719.74(3)	3719.74	1.48E-05(19)	1.48e-05	1.9e-06	1.40E-06(18)	1.4e-06	1.8e-07
33	34-S	16	p	3738.68(4)	3738.68	9.1E-06(15)	9.1e-06	1.5e-06	8.6E-07(14)	8.6e-07	1.42e-07
33	34-S	16	p	3787.089(16)	3787.09	2.05E-04(25)	0.000205	2.5e-05	1.94E-05(24)	1.94e-05	2.36e-06
33	34-S	16	p	3812.33(16)	3812.33	1.9E-06(5)	1.9e-06	5e-07	1.8E-07(5)	1.8e-07	4.73e-08
33	34-S	16	p	3864.27(7)	3864.27	1.30E-05(17)	1.3e-05	1.7e-06	1.23E-06(16)	1.23e-06	1.61e-07
33	34-S	16	p	3870.34(8)	3870.34	4.3E-06(7)	4.3e-06	7e-07	4.1E-07(7)	4.06e-07	6.62e-08
33	34-S	16	p	3949.23(9)	3949.23	1.19E-05(16)	1.19e-05	1.6e-06	1.12E-06(15)	1.12e-06	1.51e-07
33	34-S	16	p	3991.08(4)	3991.08	2.2E-06(6)	2.2e-06	6e-07	2.1E-07(6)	2.08e-07	5.67e-08
33	34-S	16	p	3993.59(14)	3993.59	1.9E-06(6)	1.9e-06	6e-07	1.8E-07(6)	1.8e-07	5.67e-08
33	34-S	16	p	4041.04(3)	4041.04	4.2E-06(7)	4.2e-06	7e-07	4.0E-07(7)	3.97e-07	6.62e-08
33	34-S	16	p	4049.54(10)	4049.54	9.0E-06(12)	9e-06	1.2e-06	8.5E-07(11)	8.51e-07	1.13e-07
33	34-S	16	p	4074.406(13)	4074.41	2.4E-04(3)	0.00024	3e-05	2.3E-05(3)	2.27e-05	2.84e-06
33	34-S	16	p	4114.546(16)	4114.55	6.6E-05(9)	6.6e-05	9e-06	6.2E-06(9)	6.24e-06	8.51e-07
33	34-S	16	p	4197.65(6)	4197.65	2.3E-05(4)	2.3e-05	4e-06	2.2E-06(4)	2.17e-06	3.78e-07
33	34-S	16	p	4248.22(8)	4248.22	1.23E-05(17)	1.23e-05	1.7e-06	1.16E-06(16)	1.16e-06	1.61e-07
33	34-S	16	p	4252.47(16)	4252.47	9.5E-06(14)	9.5e-06	1.4e-06	9.0E-07(13)	8.98e-07	1.32e-07
33	34-S	16	p	4306.49(3)	4306.49	6.4E-05(8)	6.4e-05	8e-06	6.0E-06(8)	6.05e-06	7.56e-07
33	34-S	16	p	4325.392(18)	4325.39	9.8E-05(12)	9.8e-05	1.2e-05	9.3E-06(11)	9.26e-06	1.13e-06
33	34-S	16	p	4350.905(21)	4350.9	4.8E-05(7)	4.8e-05	7e-06	4.5E-06(7)	4.54e-06	6.62e-07
33	34-S	16	p	4391.66(4)	4391.66	3.4E-06(8)	3.4e-06	8e-07	3.2E-07(8)	3.21e-07	7.56e-08
33	34-S	16	p	4462.67(3)	4462.67	6.1E-05(8)	6.1e-05	8e-06	5.8E-06(8)	5.77e-06	7.56e-07
33	34-S	16	p	4499.34(5)	4499.34	1.8E-06(6)	1.8e-06	6e-07	1.7E-07(6)	1.7e-07	5.67e-08
33	34-S	16	p	4531.90(4)	4531.9	1.8E-06(6)	1.8e-06	6e-07	1.7E-07(6)	1.7e-07	5.67e-08
33	34-S	16	p	4540.74(4)	4540.74	1.31E-05(19)	1.31e-05	1.9e-06	1.24E-06(18)	1.24e-06	1.8e-07
33	34-S	16	p	4568.94(7)	4568.94	2.3E-06(5)	2.3e-06	5e-07	2.2E-07(5)	2.17e-07	4.73e-08
33	34-S	16	p	4588.08(20)	4588.08	4.6E-06(9)	4.6e-06	9e-07	4.3E-07(9)	4.35e-07	8.51e-08
33	34-S	16	p	4624.065(15)	4624.06	1.6E-06(4)	1.6e-06	4e-07	1.5E-07(4)	1.51e-07	3.78e-08
33	34-S	16	p	4670.10(17)	4670.1	9E-07(5)	9e-07	5e-07	9E-08(5)	8.51e-08	4.73e-08
33	34-S	16	p	4731.54(3)	4731.54	1.22E-05(16)	1.22e-05	1.6e-06	1.15E-06(15)	1.15e-06	1.51e-07
33	34-S	16	p	4758.85(6)	4758.85	3.6E-06(7)	3.6e-06	7e-07	3.4E-07(7)	3.4e-07	6.62e-08
33	34-S	16	p	4798.99(6)	4798.99	4.0E-06(7)	4e-06	7e-07	3.8E-07(7)	3.78e-07	6.62e-08
33	34-S	16	p	4826.30(3)	4826.3	9E-07(4)	9e-07	4e-07	9E-08(4)	8.51e-08	3.78e-08
33	34-S	16	p	4889.380(21)	4889.38	2.1E-05(3)	2.1e-05	3e-06	2.0E-06(3)	1.98e-06	2.84e-07
33	34-S	16	p	4902.50(17)	4902.5	2.2E-06(6)	2.2e-06	6e-07	2.1E-07(6)	2.08e-07	5.67e-08
33	34-S	16	p	4938.068(20)	4938.07	1.72E-04(21)	0.000172	2.1e-05	1.63E-05(20)	1.63e-05	1.98e-06
33	34-S	16	p	4982.49(3)	4982.49	1.01E-05(14)	1.01e-05	1.4e-06	9.5E-07(13)	9.55e-07	1.32e-07
33	34-S	16	p	4988.59(4)	4988.59	4.9E-06(8)	4.9e-06	8e-07	4.6E-07(8)	4.63e-07	7.56e-08
33	34-S	16	p	5036.50(16)	5036.5	1.9E-06(5)	1.9e-06	5e-07	1.8E-07(5)	1.8e-07	4.73e-08
33	34-S	16	p	5043.49(3)	5043.49	1.23E-05(22)	1.23e-05	2.2e-06	1.16E-06(21)	1.16e-06	2.08e-07
33	34-S	16	p	5074.24(10)	5074.24	3.2E-06(7)	3.2e-06	7e-07	3.0E-07(7)	3.02e-07	6.62e-08
33	34-S	16	p	5083.63(3)	5083.63	1.1E-06(4)	1.1e-06	4e-07	1.0E-07(4)	1.04e-07	3.78e-08
33	34-S	16	p	5202.14(4)	5202.14	2.3E-05(3)	2.3e-05	3e-06	2.2E-06(3)	2.17e-06	2.84e-07
33	34-S	16	p	5239.43(10)	5239.43	5.0E-06(8)	5e-06	8e-07	4.7E-07(8)	4.73e-07	7.56e-08
33	34-S	16	p	5247.92(3)	5247.92	9.1E-05(11)	9.1e-05	1.1e-05	8.6E-06(10)	8.6e-06	1.04e-06
33	34-S	16	p	5267.98(11)	5267.98	2.1E-06(6)	2.1e-06	6e-07	2.0E-07(6)	1.98e-07	5.67e-08
33	34-S	16	p	5268.72(19)	5268.72	2.1E-06(6)	2.1e-06	6e-07	2.0E-07(6)	1.98e-07	5.67e-08
33	34-S	16	p	5295.37(14)	5295.37	3.2E-06(7)	3.2e-06	7e-07	3.0E-07(7)	3.02e-07	6.62e-08
33	34-S	16	p	5311.07(4)	5311.07	6.2E-06(9)	6.2e-06	9e-07	5.9E-07(9)	5.86e-07	8.51e-08
33	34-S	16	p	5380.51(3)	5380.51	1.52E-05(20)	1.52e-05	2e-06	1.44E-06(19)	1.44e-06	1.89e-07
33	34-S	16	p	5500.93(24)	5500.93	3.6E-06(8)	3.6e-06	8e-07	3.4E-07(8)	3.4e-07	7.56e-08
33	34-S	16	p	5569.21(3)	5569.21	4.3E-05(6)	4.3e-05	6e-06	4.1E-06(6)	4.06e-06	5.67e-07
33	34-S	16	p	5602.73(14)	5602.73	8.9E-06(13)	8.9e-06	1.3e-06	8.4E-07(12)	8.41e-07	1.23e-07
33	34-S	16	p	5660.839(21)	5660.84	1.42E-04(18)	0.000142	1.8e-05	1.34E-05(17)	1.34e-05	1.7e-06
33	34-S	16	p	5736.774(18)	5736.77	0.00033(4)	0.00033	4e-05	3.1E-05(4)	3.12e-05	3.78e-06
33	34-S	16	p	5755.351(20)	5755.35	3.9E-06(7)	3.9e-06	7e-07	3.7E-07(7)	3.69e-07	6.62e-08
33	34-S	16	p	5846.56(17)	5846.56	1.9E-06(5)	1.9e-06	5e-07	1.8E-07(5)	1.8e-07	4.73e-08
33	34-S	16	p	5884.95(10)	5884.95	2.1E-06(5)	2.1e-06	5e-07	2.0E-07(5)	1.98e-07	4.73e-08
33	34-S	16	p	5997.57(8)	5997.57	2.6E-06(5)	2.6e-06	5e-07	2.5E-07(5)	2.46e-07	4.73e-08
33	34-S	16	p	6009.90(9)	6009.9	3.9E-06(7)	3.9e-06	7e-07	3.7E-07(7)	3.69e-07	6.62e-08
33	34-S	16	p	6035.68(3)	6035.68	3.4E-05(5)	3.4e-05	5e-06	3.2E-06(5)	3.21e-06	4.73e-07
33	34-S	16	p	6077.25(7)	6077.25	9.2E-06(12)	9.2e-06	1.2e-06	8.7E-07(11)	8.69e-07	1.13e-07
33	34-S	16	p	6094.09(3)	6094.09	1.6E-06(4)	1.6e-06	4e-07	1.5E-07(4)	1.51e-07	3.78e-08
33	34-S	16	p	6150.85(16)	6150.85	1.4E-06(4)	1.4e-06	4e-07	1.3E-07(4)	1.32e-07	3.78e-08
33	34-S	16	p	6166.24(9)	6166.24	1.20E-05(16)	1.2e-05	1.6e-06	1.13E-06(15)	1.13e-06	1.51e-07
33	34-S	16	p	6188.438(23)	6188.44	6.7E-05(9)	6.7e-05	9e-06	6.3E-06(9)	6.33e-06	8.51e-07
33	34-S	16	p	6236.24(3)	6236.24	1.5E-06(4)	1.5e-06	4e-07	1.4E-07(4)	1.42e-07	3.78e-08
33	34-S	16	p	6241.26(7)	6241.26	3.5E-06(6)	3.5e-06	6e-07	3.3E-07(6)	3.31e-07	5.67e-08
33	34-S	16	p	6341.94(10)	6341.94	3.5E-06(7)	3.5e-06	7e-07	3.3E-07(7)	3.31e-07	6.62e-08
33	34-S	16	p	6487.51(4)	6487.51	2.8E-05(4)	2.8e-05	4e-06	2.6E-06(4)	2.65e-06	3.78e-07
33	34-S	16	p	6497.02(10)	6497.02	4.3E-06(6)	4.3e-06	6e-07	4.1E-07(6)	4.06e-07	5.67e-08
33	34-S	16	p	6526.789(22)	6526.79	4.3E-05(6)	4.3e-05	6e-06	4.1E-06(6)	4.06e-06	5.67e-07
33	34-S	16	p	6539.710(24)	6539.71	7.7E-06(11)	7.7e-06	1.1e-06	7.3E-07(10)	7.28e-07	1.04e-07
33	34-S	16	p	6574.07(15)	6574.07	8.4E-06(16)	8.4e-06	1.6e-06	7.9E-07(15)	7.94e-07	1.51e-07
33	34-S	16	p	6599.34(8)	6599.34	1.8E-06(4)	1.8e-06	4e-07	1.7E-07(4)	1.7e-07	3.78e-08
33	34-S	16	p	6727.50(4)	6727.5	5E-07(3)	5e-07	3e-07	5E-08(3)	4.73e-08	2.84e-08
33	34-S	16	p	6745.74(6)	6745.74	2.1E-05(3)	2.1e-05	3e-06	2.0E-06(3)	1.98e-06	2.84e-07
33	34-S	16	p	6792.088(15)	6792.09	1.85E-04(17)	0.000185	1.7e-05	1.75E-05(16)	1.75e-05	1.61e-06
33	34-S	16	p	6847.21(7)	6847.21	4.3E-06(6)	4.3e-06	6e-07	4.1E-07(6)	4.06e-07	5.67e-08
33	34-S	16	p	7218.47(6)	7218.47	2.1E-05(3)	2.1e-05	3e-06	2.0E-06(3)	1.98e-06	2.84e-07
33	34-S	16	p	7301.564(21)	7301.56	2.2E-06(4)	2.2e-06	4e-07	2.1E-07(4)	2.08e-07	3.78e-08
33	34-S	16	p	7341.699(10)	7341.7	0.000281(15)	0.000281	1.5e-05	2.66E-05(14)	2.66e-05	1.42e-06
33	34-S	16	p	7499.923(21)	7499.92	0.00048(5)	0.00048	5e-05	4.5E-05(5)	4.54e-05	4.73e-06
33	34-S	16	p	7537.28(3)	7537.28	3.4E-06(8)	3.4e-06	8e-07	3.2E-07(8)	3.21e-07	7.56e-08
33	34-S	16	p	7673.41(10)	7673.41	1.2E-06(3)	1.2e-06	3e-07	1.1E-07(3)	1.13e-07	2.84e-08
33	34-S	16	p	7708.19(6)	7708.19	3.4E-06(6)	3.4e-06	6e-07	3.2E-07(6)	3.21e-07	5.67e-08
33	34-S	16	p	7780.22(6)	7780.22	2.9E-05(5)	2.9e-05	5e-06	2.7E-06(5)	2.74e-06	4.73e-07
33	34-S	16	p	7973.66(17)	7973.66	3.2E-06(5)	3.2e-06	5e-07	3.0E-07(5)	3.02e-07	4.73e-08
33	34-S	16	p	8035.24(14)	8035.24	1.4E-06(3)	1.4e-06	3e-07	1.3E-07(3)	1.32e-07	2.84e-08
33	34-S	16	p	8051.00(5)	8051	2.0E-06(4)	2e-06	4e-07	1.9E-07(4)	1.89e-07	3.78e-08
33	34-S	16	p	8083.55(4)	8083.55	3.6E-06(6)	3.6e-06	6e-07	3.4E-07(6)	3.4e-07	5.67e-08
33	34-S	16	p	8111.964(14)	8111.96	4.7E-05(6)	4.7e-05	6e-06	4.4E-06(6)	4.44e-06	5.67e-07
33	34-S	16	p	8136.98(9)	8136.98	1.08E-05(15)	1.08e-05	1.5e-06	1.02E-06(14)	1.02e-06	1.42e-07
33	34-S	16	p	8173.9(4)	8173.9	1.2E-06(3)	1.2e-06	3e-07	1.1E-07(3)	1.13e-07	2.84e-08
33	34-S	16	p	8184.39(16)	8184.39	4.9E-06(7)	4.9e-06	7e-07	4.6E-07(7)	4.63e-07	6.62e-08
33	34-S	16	p	8384.29(6)	8384.29	2.7E-05(3)	2.7e-05	3e-06	2.6E-06(3)	2.55e-06	2.84e-07
33	34-S	16	p	8505.64(4)	8505.64	3.6E-05(5)	3.6e-05	5e-06	3.4E-06(5)	3.4e-06	4.73e-07
33	34-S	16	p	8726.38(8)	8726.38	3.4E-06(5)	3.4e-06	5e-07	3.2E-07(5)	3.21e-07	4.73e-08
33	34-S	16	p	8804.40(24)	8804.4	1.9E-06(3)	1.9e-06	3e-07	1.8E-07(3)	1.8e-07	2.84e-08
33	34-S	16	p	9025.01(6)	9025.01	6.2E-06(9)	6.2e-06	9e-07	5.9E-07(9)	5.86e-07	8.51e-08
33	34-S	16	p	9206.70(5)	9206.7	2.7E-06(4)	2.7e-06	4e-07	2.6E-07(4)	2.55e-07	3.78e-08
33	34-S	16	p	9288.294(14)	9288.29	8.5E-06(10)	8.5e-06	1e-06	8.0E-07(10)	8.03e-07	9.45e-08
33	34-S	16	p	9544.65(7)	9544.65	2.9E-06(5)	2.9e-06	5e-07	2.7E-07(5)	2.74e-07	4.73e-08
33	34-S	16	p	9931.77(13)	9931.77	6.3E-07(16)	6.3e-07	1.6e-07	6.0E-08(15)	5.95e-08	1.51e-08
33	34-S	16	p	11415.160(16)	11415.2	5.5E-05(6)	5.5e-05	6e-06	5.2E-06(6)	5.2e-06	5.67e-07
34	35-S	16	p	356.48(4)	356.48	4.5E-06(5)	4.5e-06	5e-07	4.3E-07(5)	4.25e-07	4.73e-08
34	35-S	16	p	369.209(17)	369.209	2.4E-06(8)	2.4e-06	8e-07	2.3E-07(8)	2.27e-07	7.56e-08
34	35-S	16	p	619.43(4)	619.43	4.9E-06(9)	4.9e-06	9e-07	4.6E-07(9)	4.63e-07	8.51e-08
34	35-S	16	p	631.173(23)	631.173	7.1E-06(10)	7.1e-06	1e-06	6.7E-07(10)	6.71e-07	9.45e-08
34	35-S	16	p	692.16(4)	692.16	1.58E-05(21)	1.58e-05	2.1e-06	1.49E-06(20)	1.49e-06	1.98e-07
34	35-S	16	p	775.399(5)	775.399	0.00263(7)	0.00263	7e-05	2.49E-04(7)	0.000249	6.62e-06
34	35-S	16	p	863.30(4)	863.3	1.6E-04(4)	0.00016	4e-05	1.5E-05(4)	1.51e-05	3.78e-06
34	35-S	16	p	1084.948(21)	1084.95	6.5E-06(12)	6.5e-06	1.2e-06	6.1E-07(11)	6.14e-07	1.13e-07
34	35-S	16	p	1101.380(18)	1101.38	3.9E-06(9)	3.9e-06	9e-07	3.7E-07(9)	3.69e-07	8.51e-08
34	35-S	16	p	1144.599(17)	1144.6	6.6E-05(7)	6.6e-05	7e-06	6.2E-06(7)	6.24e-06	6.62e-07
34	35-S	16	p	1161.097(18)	1161.1	6.5E-06(8)	6.5e-06	8e-07	6.1E-07(8)	6.14e-07	7.56e-08
34	35-S	16	p	1210.273(20)	1210.27	3.0E-05(3)	3e-05	3e-06	2.8E-06(3)	2.84e-06	2.84e-07
34	35-S	16	p	1250.59(4)	1250.59	2.6E-05(3)	2.6e-05	3e-06	2.5E-06(3)	2.46e-06	2.84e-07
34	35-S	16	p	1404.969(19)	1404.97	7.5E-05(25)	7.5e-05	2.5e-05	7.1E-06(24)	7.09e-06	2.36e-06
34	35-S	16	p	1454.145(14)	1454.14	5.4E-05(13)	5.4e-05	1.3e-05	5.1E-06(12)	5.1e-06	1.23e-06
34	35-S	16	p	1566.74(4)	1566.74	5.6E-05(10)	5.6e-05	1e-05	5.3E-06(10)	5.29e-06	9.45e-07
34	35-S	16	p	1572.333(6)	1572.33	0.00408(12)	0.00408	0.00012	0.000386(11)	0.000386	1.13e-05
34	35-S	16	p	1760.56(6)	1760.56	1.74E-05(25)	1.74e-05	2.5e-06	1.64E-06(24)	1.64e-06	2.36e-07
34	35-S	16	p	1841.423(10)	1841.42	0.000255(25)	0.000255	2.5e-05	2.41E-05(24)	2.41e-05	2.36e-06
34	35-S	16	p	1964.65(4)	1964.65	4.5E-05(12)	4.5e-05	1.2e-05	4.3E-06(11)	4.25e-06	1.13e-06
34	35-S	16	p	1991.24(4)	1991.24	8.1E-05(3)	8.1e-05	3e-06	7.7E-06(3)	7.66e-06	2.84e-07
34	35-S	16	p	2022.954(9)	2022.95	0.00136(13)	0.00136	0.00013	1.29E-04(12)	0.000129	1.23e-05
34	35-S	16	p	2082.669(14)	2082.67	0.00172(5)	0.00172	5e-05	1.63E-04(5)	0.000163	4.73e-06
34	35-S	16	p	2229.509(13)	2229.51	0.00033(6)	0.00033	6e-05	3.1E-05(6)	3.12e-05	5.67e-06
34	35-S	16	p	2347.695(7)	2347.7	0.0060(3)	0.006	0.0003	0.00057(3)	0.000567	2.84e-05
34	35-S	16	p	2508.40(6)	2508.4	4.5E-05(5)	4.5e-05	5e-06	4.3E-06(5)	4.25e-06	4.73e-07
34	35-S	16	p	2555.476(13)	2555.48	0.00036(19)	0.00036	0.00019	3.4E-05(18)	3.4e-05	1.8e-05
34	35-S	16	p	2615.190(15)	2615.19	1.30E-04(13)	0.00013	1.3e-05	1.23E-05(12)	1.23e-05	1.23e-06
34	35-S	16	p	2616.779(14)	2616.78	2.8E-05(8)	2.8e-05	8e-06	2.6E-06(8)	2.65e-06	7.56e-07
34	35-S	16	p	2716.877(17)	2716.88	3.6E-05(5)	3.6e-05	5e-06	3.4E-06(5)	3.4e-06	4.73e-07
34	35-S	16	p	2796.716(18)	2796.72	0.00066(10)	0.00066	0.0001	6.2E-05(10)	6.24e-05	9.45e-06
34	35-S	16	p	2905.10(6)	2905.1	1.7E-05(5)	1.7e-05	5e-06	1.6E-06(5)	1.61e-06	4.73e-07
34	35-S	16	p	2938.51(4)	2938.51	1.06E-04(11)	0.000106	1.1e-05	1.00E-05(10)	1e-05	1.04e-06
34	35-S	16	p	2971.64(4)	2971.64	2.2E-05(7)	2.2e-05	7e-06	2.1E-06(7)	2.08e-06	6.62e-07
34	35-S	16	p	3139.68(4)	3139.68	1.8E-04(9)	0.00018	9e-05	1.7E-05(9)	1.7e-05	8.51e-06
34	35-S	16	p	3183.979(18)	3183.98	0.00074(7)	0.00074	7e-05	7.0E-05(7)	6.99e-05	6.62e-06
34	35-S	16	p	3330.814(14)	3330.81	0.00094(6)	0.00094	6e-05	8.9E-05(6)	8.88e-05	5.67e-06
34	35-S	16	p	3390.527(15)	3390.53	0.00086(7)	0.00086	7e-05	8.1E-05(7)	8.13e-05	6.62e-06
34	35-S	16	p	3557.881(20)	3557.88	1.01E-05(20)	1.01e-05	2e-06	9.5E-07(19)	9.55e-07	1.89e-07
34	35-S	16	p	3801.735(14)	3801.74	0.00036(5)	0.00036	5e-05	3.4E-05(5)	3.4e-05	4.73e-06
34	35-S	16	p	4105.3(13)	4105.3	5.7E-06(20)	5.7e-06	2e-06	5.4E-07(19)	5.39e-07	1.89e-07
34	35-S	16	p	4188.985(14)	4188.98	0.00033(7)	0.00033	7e-05	3.1E-05(7)	3.12e-05	6.62e-06
34	35-S	16	p	4268.821(22)	4268.82	5E-05(3)	5e-05	3e-05	5E-06(3)	4.73e-06	2.84e-06
34	35-S	16	p	4637.981(14)	4637.98	0.00734(22)	0.00734	0.00022	0.000694(21)	0.000694	2.08e-05
34	35-S	16	p	4902.987(14)	4902.99	0.00045(5)	0.00045	5e-05	4.3E-05(5)	4.25e-05	4.73e-06
34	35-S	16	p	4962.697(15)	4962.7	0.00035(7)	0.00035	7e-05	3.3E-05(7)	3.31e-05	6.62e-06
34	35-S	16	p	5752.0(13)	5752	2.1E-06(6)	2.1e-06	6e-07	2.0E-07(6)	1.98e-07	5.67e-08
34	35-S	16	p	6018.2(10)	6018.2	2.4E-06(8)	2.4e-06	8e-07	2.3E-07(8)	2.27e-07	7.56e-08
34	35-S	16	p	6077.904(20)	6077.9	4.3E-05(5)	4.3e-05	5e-06	4.1E-06(5)	4.06e-06	4.73e-07
34	35-S	16	p	6293.31(4)	6293.31	7.7E-06(16)	7.7e-06	1.6e-06	7.3E-07(15)	7.28e-07	1.51e-07
34	35-S	16	p	6354.24(19)	6354.24	5.5E-06(8)	5.5e-06	8e-07	5.2E-07(8)	5.2e-07	7.56e-08
34	35-S	16	p	6419.3(18)	6419.3	1.9E-06(6)	1.9e-06	6e-07	1.8E-07(6)	1.8e-07	5.67e-08
34	35-S	16	p	6628.75(8)	6628.75	3.6E-06(7)	3.6e-06	7e-07	3.4E-07(7)	3.4e-07	6.62e-08
34	35-S	16	p	6760.3(19)	6760.3	2.3E-06(9)	2.3e-06	9e-07	2.2E-07(9)	2.17e-07	8.51e-08
34	35-S	16	p	6985.343(15)	6985.34	4.3E-06(9)	4.3e-06	9e-07	4.1E-07(9)	4.06e-07	8.51e-08
36	37-S	16	p	646.171(14)	646.171	4.5E-05(5)	4.5e-05	5e-06	4.3E-06(5)	4.25e-06	4.73e-07
36	37-S	16	p	751.32(18)	751.32	3.1E-07(6)	3.1e-07	6e-08	2.9E-08(6)	2.93e-08	5.67e-09
36	37-S	16	p	810.85(7)	810.85	5.1E-07(6)	5.1e-07	6e-08	4.8E-08(6)	4.82e-08	5.67e-09
36	37-S	16	p	1041.71(4)	1041.71	1.72E-06(21)	1.72e-06	2.1e-07	1.63E-07(20)	1.63e-07	1.98e-08
36	37-S	16	p	1239.18(11)	1239.18	6.6E-07(10)	6.6e-07	1e-07	6.2E-08(10)	6.24e-08	9.45e-09
36	37-S	16	p	1345.75(5)	1345.75	1.54E-06(16)	1.54e-06	1.6e-07	1.46E-07(15)	1.46e-07	1.51e-08
36	37-S	16	p	1376.99(21)	1376.99	2.5E-07(6)	2.5e-07	6e-08	2.4E-08(6)	2.36e-08	5.67e-09
36	37-S	16	p	1469.50(22)	1469.5	3.0E-07(6)	3e-07	6e-08	2.8E-08(6)	2.84e-08	5.67e-09
36	37-S	16	p	1665.695(22)	1665.69	1.11E-05(15)	1.11e-05	1.5e-06	1.05E-06(14)	1.05e-06	1.42e-07
36	37-S	16	p	1991.58(4)	1991.59	1.14E-05(15)	1.14e-05	1.5e-06	1.08E-06(14)	1.08e-06	1.42e-07
36	37-S	16	p	1991.9(5)	1991.9	4.2e-07	4.2e-07	0	4e-08	3.97e-08	0
36	37-S	16	p	2022.9(5)	2022.9	6.3e-07	6.3e-07	0	6e-08	5.95e-08	0
36	37-S	16	p	2311.65(8)	2311.65	1.99E-06(25)	1.99e-06	2.5e-07	1.88E-07(24)	1.88e-07	2.36e-08
36	37-S	16	p	2615.68(12)	2615.68	1.27E-06(21)	1.27e-06	2.1e-07	1.20E-07(20)	1.2e-07	1.98e-08
36	37-S	16	p	3657.28(7)	3657.28	3.4E-05(4)	3.4e-05	4e-06	3.2E-06(4)	3.21e-06	3.78e-07
35	36-Cl	17	p	85.747(9)	85.747	0.0023(5)	0.0023	0.0005	2.0E-04(4)	0.000197	4.27e-05
35	36-Cl	17	p	204.380(8)	204.38	0.0037(8)	0.0037	0.0008	0.00032(7)	0.000316	6.84e-05
35	36-Cl	17	p	225.49(7)	225.49	0.00158(6)	0.00158	6e-05	1.35E-04(5)	0.000135	5.13e-06
35	36-Cl	17	p	225.89(5)	225.89	0.0011(5)	0.0011	0.0005	9E-05(4)	9.4e-05	4.27e-05
35	36-Cl	17	p	236.775(13)	236.775	0.0018(6)	0.0018	0.0006	1.5E-04(5)	0.000154	5.13e-05
35	36-Cl	17	p	292.177(8)	292.177	0.0893(10)	0.0893	0.001	0.00763(9)	0.00763	8.55e-05
35	36-Cl	17	p	302.64(4)	302.64	0.0021(11)	0.0021	0.0011	1.8E-04(9)	0.00018	9.4e-05
35	36-Cl	17	p	337.620(11)	337.62	0.018(6)	0.018	0.006	0.0015(5)	0.00154	0.000513
35	36-Cl	17	p	342.314(7)	342.314	0.0054(9)	0.0054	0.0009	0.00046(8)	0.000462	7.69e-05
35	36-Cl	17	p	358.291(6)	358.291	0.0736(20)	0.0736	0.002	0.00629(17)	0.00629	0.000171
35	36-Cl	17	p	369(4)	369	0.019(5)	0.019	0.005	0.0016(4)	0.00162	0.000427
35	36-Cl	17	p	371.3(25)	371.3	0.0014(3)	0.0014	0.0003	1.2E-04(3)	0.00012	2.56e-05
35	36-Cl	17	p	376.4460(20)	376.446	0.0013(3)	0.0013	0.0003	1.1E-04(3)	0.000111	2.56e-05
35	36-Cl	17	p	427.89(10)	427.89	0.0099(16)	0.0099	0.0016	0.00085(14)	0.000846	0.000137
35	36-Cl	17	p	428.060(8)	428.06	0.0039(7)	0.0039	0.0007	0.00033(6)	0.000333	5.98e-05
35	36-Cl	17	p	435.964(13)	435.964	0.051(8)	0.051	0.008	0.0044(7)	0.00436	0.000684
35	36-Cl	17	p	436.222(4)	436.222	0.3090(20)	0.309	0.002	0.02641(17)	0.0264	0.000171
35	36-Cl	17	p	455.58(11)	455.58	0.0043(21)	0.0043	0.0021	0.00037(18)	0.000368	0.00018
35	36-Cl	17	p	459.46(8)	459.46	0.009(3)	0.009	0.003	0.0008(3)	0.000769	0.000256
35	36-Cl	17	p	463.72(4)	463.72	0.0020(16)	0.002	0.0016	1.7E-04(14)	0.000171	0.000137
35	36-Cl	17	p	464.8(5)	464.8	0.004(3)	0.004	0.003	0.0003(3)	0.000342	0.000256
35	36-Cl	17	p	465.9(11)	465.9	0.0050(15)	0.005	0.0015	0.00043(13)	0.000427	0.000128
35	36-Cl	17	p	466.63(15)	466.63	0.010(5)	0.01	0.005	0.0009(4)	0.000855	0.000427
35	36-Cl	17	p	468.359(7)	468.359	0.0274(20)	0.0274	0.002	0.00234(17)	0.00234	0.000171
35	36-Cl	17	p	478.4(25)	478.4	0.027(15)	0.027	0.015	0.0023(13)	0.00231	0.00128
35	36-Cl	17	p	495.89(5)	495.89	0.0029(9)	0.0029	0.0009	2.5E-04(8)	0.000248	7.69e-05
35	36-Cl	17	p	502.362(17)	502.362	0.0055(14)	0.0055	0.0014	0.00047(12)	0.00047	0.00012
35	36-Cl	17	p	504.04(5)	504.04	0.0049(10)	0.0049	0.001	0.00042(9)	0.000419	8.55e-05
35	36-Cl	17	p	508.866(4)	508.866	0.108(17)	0.108	0.017	0.0092(15)	0.00923	0.00145
35	36-Cl	17	p	517.0730(10)	517.073	7.58(5)	7.58	0.05	0.648(4)	0.648	0.00427
35	36-Cl	17	p	532.908(9)	532.908	0.041(3)	0.041	0.003	0.0035(3)	0.0035	0.000256
35	36-Cl	17	p	537.71(7)	537.71	0.0027(9)	0.0027	0.0009	2.3E-04(8)	0.000231	7.69e-05
35	36-Cl	17	p	539.44(4)	539.44	0.0114(18)	0.0114	0.0018	0.00097(15)	0.000974	0.000154
35	36-Cl	17	p	576.34(12)	576.34	0.0013(3)	0.0013	0.0003	1.1E-04(3)	0.000111	2.56e-05
35	36-Cl	17	p	582.301(10)	582.301	0.0032(10)	0.0032	0.001	0.00027(9)	0.000274	8.55e-05
35	36-Cl	17	p	616.15(7)	616.15	0.027(6)	0.027	0.006	0.0023(5)	0.00231	0.000513
35	36-Cl	17	p	619.13(16)	619.13	0.0018(6)	0.0018	0.0006	1.5E-04(5)	0.000154	5.13e-05
35	36-Cl	17	p	630.59(4)	630.59	0.0033(7)	0.0033	0.0007	0.00028(6)	0.000282	5.98e-05
35	36-Cl	17	p	632.437(5)	632.437	0.1110(16)	0.111	0.0016	0.00949(14)	0.00949	0.000137
35	36-Cl	17	p	640.26(4)	640.26	0.0048(9)	0.0048	0.0009	0.00041(8)	0.00041	7.69e-05
35	36-Cl	17	p	655.88(3)	655.88	0.0025(14)	0.0025	0.0014	2.1E-04(12)	0.000214	0.00012
35	36-Cl	17	p	665.68(9)	665.68	0.023(5)	0.023	0.005	0.0020(4)	0.00197	0.000427
35	36-Cl	17	p	665.9(25)	665.9	0.0069(16)	0.0069	0.0016	0.00059(14)	0.00059	0.000137
35	36-Cl	17	p	696.67(17)	696.67	0.0044(10)	0.0044	0.001	0.00038(9)	0.000376	8.55e-05
35	36-Cl	17	p	703.199(10)	703.199	0.0351(20)	0.0351	0.002	0.00300(17)	0.003	0.000171
35	36-Cl	17	p	717.00(3)	717	0.0053(11)	0.0053	0.0011	0.00045(9)	0.000453	9.4e-05
35	36-Cl	17	p	729.14(5)	729.14	0.0020(5)	0.002	0.0005	1.7E-04(4)	0.000171	4.27e-05
35	36-Cl	17	p	735.594(15)	735.594	0.0142(24)	0.0142	0.0024	0.00121(21)	0.00121	0.000205
35	36-Cl	17	p	760.35(11)	760.35	0.0074(18)	0.0074	0.0018	0.00063(15)	0.000633	0.000154
35	36-Cl	17	p	779.91(13)	779.91	0.004(5)	0.004	0.005	0.0003(4)	0.000342	0.000427
35	36-Cl	17	p	786.3020(10)	786.302	3.420(3)	3.42	0.003	0.2923(3)	0.292	0.000256
35	36-Cl	17	p	788.4280(10)	788.428	5.42(5)	5.42	0.05	0.463(4)	0.463	0.00427
35	36-Cl	17	p	812.663(5)	812.663	0.022(4)	0.022	0.004	0.0019(3)	0.00188	0.000342
35	36-Cl	17	p	841.91(5)	841.91	0.012(3)	0.012	0.003	0.0010(3)	0.00103	0.000256
35	36-Cl	17	p	850.0(25)	850	0.029(7)	0.029	0.007	0.0025(6)	0.00248	0.000598
35	36-Cl	17	p	859.382(7)	859.382	0.033(3)	0.033	0.003	0.0028(3)	0.00282	0.000256
35	36-Cl	17	p	864.019(11)	864.019	0.041(3)	0.041	0.003	0.0035(3)	0.0035	0.000256
35	36-Cl	17	p	870.33(8)	870.33	0.0048(9)	0.0048	0.0009	0.00041(8)	0.00041	7.69e-05
35	36-Cl	17	p	891.194(10)	891.194	0.023(7)	0.023	0.007	0.0020(6)	0.00197	0.000598
35	36-Cl	17	p	904.525(13)	904.525	0.014(4)	0.014	0.004	0.0012(3)	0.0012	0.000342
35	36-Cl	17	p	936.920(8)	936.92	0.1720(13)	0.172	0.0013	0.01470(11)	0.0147	0.000111
35	36-Cl	17	p	945.127(8)	945.127	0.052(7)	0.052	0.007	0.0044(6)	0.00444	0.000598
35	36-Cl	17	p	958.52(4)	958.52	0.018(3)	0.018	0.003	0.0015(3)	0.00154	0.000256
35	36-Cl	17	p	968.21(5)	968.21	0.0098(21)	0.0098	0.0021	0.00084(18)	0.000838	0.00018
35	36-Cl	17	p	975.91(16)	975.91	0.0053(12)	0.0053	0.0012	0.00045(10)	0.000453	0.000103
35	36-Cl	17	p	979.80(13)	979.8	0.010(3)	0.01	0.003	0.0009(3)	0.000855	0.000256
35	36-Cl	17	p	998.90(8)	998.9	0.011(3)	0.011	0.003	0.0009(3)	0.00094	0.000256
35	36-Cl	17	p	1020.51(10)	1020.51	0.034(3)	0.034	0.003	0.0029(3)	0.00291	0.000256
35	36-Cl	17	p	1034.27(22)	1034.27	0.100(16)	0.1	0.016	0.0085(14)	0.00855	0.00137
35	36-Cl	17	p	1035.262(15)	1035.26	0.029(7)	0.029	0.007	0.0025(6)	0.00248	0.000598
35	36-Cl	17	p	1043.469(15)	1043.47	0.035(3)	0.035	0.003	0.0030(3)	0.00299	0.000256
35	36-Cl	17	p	1066.55(4)	1066.55	0.024(8)	0.024	0.008	0.0021(7)	0.00205	0.000684
35	36-Cl	17	p	1076.77(8)	1076.77	0.0102(25)	0.0102	0.0025	0.00087(21)	0.000872	0.000214
35	36-Cl	17	p	1086.67(7)	1086.67	0.021(4)	0.021	0.004	0.0018(3)	0.0018	0.000342
35	36-Cl	17	p	1089.20(7)	1089.2	0.010(3)	0.01	0.003	0.0009(3)	0.000855	0.000256
35	36-Cl	17	p	1131.250(9)	1131.25	0.626(3)	0.626	0.003	0.0535(3)	0.0535	0.000256
35	36-Cl	17	p	1162.7390(20)	1162.74	0.76(3)	0.76	0.03	0.065(3)	0.065	0.00256
35	36-Cl	17	p	1164.8650(10)	1164.87	8.91(4)	8.91	0.04	0.762(3)	0.762	0.00342
35	36-Cl	17	p	1170.946(4)	1170.95	0.154(5)	0.154	0.005	0.0132(4)	0.0132	0.000427
35	36-Cl	17	p	1201.9(4)	1201.9	0.0337(22)	0.0337	0.0022	0.00288(19)	0.00288	0.000188
35	36-Cl	17	p	1231.1(6)	1231.1	0.036(3)	0.036	0.003	0.0031(3)	0.00308	0.000256
35	36-Cl	17	p	1247.9(5)	1247.9	0.020(7)	0.02	0.007	0.0017(6)	0.00171	0.000598
35	36-Cl	17	p	1257.99(8)	1257.99	0.019(4)	0.019	0.004	0.0016(3)	0.00162	0.000342
35	36-Cl	17	p	1264.88(8)	1264.88	0.021(5)	0.021	0.005	0.0018(4)	0.0018	0.000427
35	36-Cl	17	p	1265.17(11)	1265.17	0.026(5)	0.026	0.005	0.0022(4)	0.00222	0.000427
35	36-Cl	17	p	1327.405(9)	1327.4	0.4020(23)	0.402	0.0023	0.03436(20)	0.0344	0.000197
35	36-Cl	17	p	1357.5(25)	1357.5	0.020(7)	0.02	0.007	0.0017(6)	0.00171	0.000598
35	36-Cl	17	p	1372.872(12)	1372.87	0.105(4)	0.105	0.004	0.0090(3)	0.00898	0.000342
35	36-Cl	17	p	1381.9(11)	1381.9	0.013(3)	0.013	0.003	0.0011(3)	0.00111	0.000256
35	36-Cl	17	p	1425.79(16)	1425.79	0.022(3)	0.022	0.003	0.0019(3)	0.00188	0.000256
35	36-Cl	17	p	1463(6)	1463	0.046(20)	0.046	0.02	0.0039(17)	0.00393	0.00171
35	36-Cl	17	p	1496.95(7)	1496.95	0.067(5)	0.067	0.005	0.0057(4)	0.00573	0.000427
35	36-Cl	17	p	1510.7(24)	1510.7	0.048(5)	0.048	0.005	0.0041(4)	0.0041	0.000427
35	36-Cl	17	p	1515.69(6)	1515.69	0.049(5)	0.049	0.005	0.0042(4)	0.00419	0.000427
35	36-Cl	17	p	1517.11(6)	1517.11	0.024(5)	0.024	0.005	0.0021(4)	0.00205	0.000427
35	36-Cl	17	p	1525.22(11)	1525.22	0.025(5)	0.025	0.005	0.0021(4)	0.00214	0.000427
35	36-Cl	17	p	1526.83(8)	1526.83	0.041(8)	0.041	0.008	0.0035(7)	0.0035	0.000684
35	36-Cl	17	p	1528.37(9)	1528.37	0.035(13)	0.035	0.013	0.0030(11)	0.00299	0.00111
35	36-Cl	17	p	1601.072(4)	1601.07	1.210(7)	1.21	0.007	0.1034(6)	0.103	0.000598
35	36-Cl	17	p	1623.23(8)	1623.23	0.032(4)	0.032	0.004	0.0027(3)	0.00274	0.000342
35	36-Cl	17	p	1627.04(8)	1627.04	0.094(5)	0.094	0.005	0.0080(4)	0.00804	0.000427
35	36-Cl	17	p	1640.099(10)	1640.1	0.158(17)	0.158	0.017	0.0135(15)	0.0135	0.00145
35	36-Cl	17	p	1648.306(9)	1648.31	0.174(5)	0.174	0.005	0.0149(4)	0.0149	0.000427
35	36-Cl	17	p	1657(5)	1657	0.074(5)	0.074	0.005	0.0063(4)	0.00633	0.000427
35	36-Cl	17	p	1679.7940(20)	1679.79	0.068(4)	0.068	0.004	0.0058(3)	0.00581	0.000342
35	36-Cl	17	p	1683.71(3)	1683.71	0.085(9)	0.085	0.009	0.0073(8)	0.00727	0.000769
35	36-Cl	17	p	1709.13(9)	1709.13	0.074(5)	0.074	0.005	0.0063(4)	0.00633	0.000427
35	36-Cl	17	p	1729.929(9)	1729.93	0.107(12)	0.107	0.012	0.0091(10)	0.00915	0.00103
35	36-Cl	17	p	1731.148(12)	1731.15	0.068(9)	0.068	0.009	0.0058(8)	0.00581	0.000769
35	36-Cl	17	p	1743.14(7)	1743.14	0.088(4)	0.088	0.004	0.0075(3)	0.00752	0.000342
35	36-Cl	17	p	1787.82(8)	1787.82	0.177(6)	0.177	0.006	0.0151(5)	0.0151	0.000513
35	36-Cl	17	p	1806.40(10)	1806.4	0.056(4)	0.056	0.004	0.0048(3)	0.00479	0.000342
35	36-Cl	17	p	1828.49(4)	1828.49	0.111(5)	0.111	0.005	0.0095(4)	0.00949	0.000427
35	36-Cl	17	p	1847.5(4)	1847.5	0.062(10)	0.062	0.01	0.0053(9)	0.0053	0.000855
35	36-Cl	17	p	1858.07(6)	1858.07	0.088(6)	0.088	0.006	0.0075(5)	0.00752	0.000513
35	36-Cl	17	p	1936(5)	1936	0.056(7)	0.056	0.007	0.0048(6)	0.00479	0.000598
35	36-Cl	17	p	1936.97(5)	1936.97	0.153(9)	0.153	0.009	0.0131(8)	0.0131	0.000769
35	36-Cl	17	p	1951.1400(20)	1951.14	6.33(4)	6.33	0.04	0.541(3)	0.541	0.00342
35	36-Cl	17	p	1959.346(4)	1959.35	4.10(3)	4.1	0.03	0.350(3)	0.35	0.00256
35	36-Cl	17	p	1975.22(7)	1975.22	0.214(22)	0.214	0.022	0.0183(19)	0.0183	0.00188
35	36-Cl	17	p	2003.44(4)	2003.44	0.066(4)	0.066	0.004	0.0056(3)	0.00564	0.000342
35	36-Cl	17	p	2011.64(4)	2011.64	0.034(4)	0.034	0.004	0.0029(3)	0.00291	0.000342
35	36-Cl	17	p	2022.091(7)	2022.09	0.161(6)	0.161	0.006	0.0138(5)	0.0138	0.000513
35	36-Cl	17	p	2034.63(3)	2034.63	0.239(5)	0.239	0.005	0.0204(4)	0.0204	0.000427
35	36-Cl	17	p	2041.40(6)	2041.4	0.121(5)	0.121	0.005	0.0103(4)	0.0103	0.000427
35	36-Cl	17	p	2075.440(13)	2075.44	0.252(7)	0.252	0.007	0.0215(6)	0.0215	0.000598
35	36-Cl	17	p	2091.78(21)	2091.78	0.072(5)	0.072	0.005	0.0062(4)	0.00615	0.000427
35	36-Cl	17	p	2104(5)	2104	0.105(7)	0.105	0.007	0.0090(6)	0.00898	0.000598
35	36-Cl	17	p	2110.19(5)	2110.19	0.057(5)	0.057	0.005	0.0049(4)	0.00487	0.000427
35	36-Cl	17	p	2131.11(5)	2131.11	0.046(7)	0.046	0.007	0.0039(6)	0.00393	0.000598
35	36-Cl	17	p	2133.18(22)	2133.18	0.027(5)	0.027	0.005	0.0023(4)	0.00231	0.000427
35	36-Cl	17	p	2148.45(12)	2148.45	0.056(16)	0.056	0.016	0.0048(14)	0.00479	0.00137
35	36-Cl	17	p	2156.19(4)	2156.19	0.205(7)	0.205	0.007	0.0175(6)	0.0175	0.000598
35	36-Cl	17	p	2179.51(4)	2179.51	0.12(5)	0.12	0.05	0.010(4)	0.0103	0.00427
35	36-Cl	17	p	2200.10(4)	2200.1	0.123(5)	0.123	0.005	0.0105(4)	0.0105	0.000427
35	36-Cl	17	p	2224.65(10)	2224.65	0.050(17)	0.05	0.017	0.0043(15)	0.00427	0.00145
35	36-Cl	17	p	2229.92(10)	2229.92	0.0190(25)	0.019	0.0025	0.00162(21)	0.00162	0.000214
35	36-Cl	17	p	2231.36(17)	2231.36	0.088(5)	0.088	0.005	0.0075(4)	0.00752	0.000427
35	36-Cl	17	p	2235.27(8)	2235.27	0.058(4)	0.058	0.004	0.0050(3)	0.00496	0.000342
35	36-Cl	17	p	2239.69(7)	2239.69	0.065(4)	0.065	0.004	0.0056(3)	0.00556	0.000342
35	36-Cl	17	p	2246.18(11)	2246.18	0.056(16)	0.056	0.016	0.0048(14)	0.00479	0.00137
35	36-Cl	17	p	2254.26(5)	2254.26	0.076(5)	0.076	0.005	0.0065(4)	0.0065	0.000427
35	36-Cl	17	p	2265.74(16)	2265.74	0.075(10)	0.075	0.01	0.0064(9)	0.00641	0.000855
35	36-Cl	17	p	2282.80(8)	2282.8	0.043(5)	0.043	0.005	0.0037(4)	0.00368	0.000427
35	36-Cl	17	p	2289.78(16)	2289.78	0.102(14)	0.102	0.014	0.0087(12)	0.00872	0.0012
35	36-Cl	17	p	2311.38(4)	2311.38	0.35(10)	0.35	0.1	0.030(9)	0.0299	0.00855
35	36-Cl	17	p	2312(5)	2312	0.059(13)	0.059	0.013	0.0050(11)	0.00504	0.00111
35	36-Cl	17	p	2325.98(8)	2325.98	0.069(5)	0.069	0.005	0.0059(4)	0.0059	0.000427
35	36-Cl	17	p	2342.88(8)	2342.88	0.017(3)	0.017	0.003	0.0015(3)	0.00145	0.000256
35	36-Cl	17	p	2356.3(4)	2356.3	0.036(23)	0.036	0.023	0.0031(20)	0.00308	0.00197
35	36-Cl	17	p	2364.5(4)	2364.5	0.0181(25)	0.0181	0.0025	0.00155(21)	0.00155	0.000214
35	36-Cl	17	p	2382.61(8)	2382.61	0.047(5)	0.047	0.005	0.0040(4)	0.00402	0.000427
35	36-Cl	17	p	2394.63(11)	2394.63	0.052(4)	0.052	0.004	0.0044(3)	0.00444	0.000342
35	36-Cl	17	p	2407.28(5)	2407.28	0.060(6)	0.06	0.006	0.0051(5)	0.00513	0.000513
35	36-Cl	17	p	2429.1(25)	2429.1	0.051(4)	0.051	0.004	0.0044(3)	0.00436	0.000342
35	36-Cl	17	p	2430.7(5)	2430.7	0.072(10)	0.072	0.01	0.0062(9)	0.00615	0.000855
35	36-Cl	17	p	2446.08(12)	2446.08	0.046(7)	0.046	0.007	0.0039(6)	0.00393	0.000598
35	36-Cl	17	p	2450.60(7)	2450.6	0.049(10)	0.049	0.01	0.0042(9)	0.00419	0.000855
35	36-Cl	17	p	2454.81(10)	2454.81	0.046(10)	0.046	0.01	0.0039(9)	0.00393	0.000855
35	36-Cl	17	p	2468.1830(20)	2468.18	0.097(8)	0.097	0.008	0.0083(7)	0.00829	0.000684
35	36-Cl	17	p	2469.97(3)	2469.97	0.24(3)	0.24	0.03	0.021(3)	0.0205	0.00256
35	36-Cl	17	p	2474.17(6)	2474.17	0.08(3)	0.08	0.03	0.007(3)	0.00684	0.00256
35	36-Cl	17	p	2478(5)	2478	0.101(20)	0.101	0.02	0.0086(17)	0.00863	0.00171
35	36-Cl	17	p	2479.1(11)	2479.1	0.049(16)	0.049	0.016	0.0042(14)	0.00419	0.00137
35	36-Cl	17	p	2489(6)	2489	0.039(10)	0.039	0.01	0.0033(9)	0.00333	0.000855
[truncated: 29,618 more rows]
